# Supplementary material for: The TRAIL-Induced Cancer Secretome Promotes a Tumor-Supportive Immune Microenvironment via CCR2
Source: Mol Cell. 2017 Feb 16;65(4):730–742.e5. doi: 10.1016/j.molcel.2017.01.021 (PMC5316415; doi:10.1016/j.molcel.2017.01.021)
Supplement: Table S1. The TRAIL-Induced Secretome, Related to Figure 1 [file mmc2.xlsx]

## Sheet: Detected_proteins
Protein group	Uniprot Accession	Protein name	Gene name	Secretome	Fold change	Adj.pvalue
A0AVL1;Q13443;Q13443-2;F8WC54;C9J6H5;C9JPM3	A0AVL1	ADAM9 protein (Disintegrin and metalloproteinase domain-containing protein 9)	ADAM9	yes	0.538589	0.0294474
A0MZ66-8;A0MZ66-4;A0MZ66-5;A0MZ66-6;A0MZ66;A0MZ66-3;A0MZ66-7;A0MZ66-2	A0MZ66	Shootin-1	KIAA1598		0.721082	NA
A2A2V4;P15692-8;P15692-4;P15692-11;H3BLW8;H0Y8N2;P15692-5;P15692-3;P15692-2;P15692;H0Y414;H0Y462;P15692-13;H0Y407;P15692-14;J3KPA4;P15692-10;P15692-9;P15692-6;H0Y2S8;H0YBZ0;P15692-12;H3BLW7	A2A2V4	Vascular endothelial growth factor A	VEGFA		0.455086	0.171503
A2IBA6;Q8WWY8;H7C2X1	A2IBA6	Lipase member H (Mutant lipase H)	LIPH	yes	0.582137	0.562089
A6NC17;P56192;B3KVK7;H0YHL6;H0YI94;H0YI27;H0YIP0;H0YHV5	A6NC17	Deleted.	NA		3.18199	NA
A6NCS7;F5GWV3;F5H3N7;F5H8B4;O14607-2;O14607-5;O14607-3;F5H5V6;O14607;F5H6S1;O14607-4;O15550;F8W8R6	A6NCS7	Histone demethylase UTY	UTY	yes	0.269286	NA
A6NDG6;H3BV17	A6NDG6	Phosphoglycolate phosphatase (PGP) (PGPase) (EC 3.1.3.18) (EC 3.1.3.48)	PGP		1.10816	0.793221
A6NDN0;O43617;A6NKE1	A6NDN0	Trafficking protein particle complex subunit 3 (BET3 homolog)	TRAPPC3 BET3 CDABP0066		1.48115	0.228395
A6NE76;Q13619-2;Q13620-3;Q13619;Q13620-1;K4DI93;Q13620	A6NE76	Cullin-4B (Fragment)	CUL4B		1.23193	NA
A6NGP5;Q9H910;B4DLH4;H3BU16;Q9H910-2;H3BMV3;H3BMT0;H3BTV5;H3BMM8;B4E1P3	A6NGP5	Hematological and neurological-expressed 1-like protein (cDNA FLJ50401, highly similar to Hematological and neurological expressed1-like protein) (cDNA, FLJ79413, highly similar to Hematological and neurological expressed 1-like protein)	HN1L		1.58615	0.260965
A6NNI4;P21926;G8JLH6	A6NNI4	Tetraspanin	CD9	yes	0.979095	0.955496
A8MUB1;P68366;C9JEV8;C9JQ00;C9JJQ8;C9JDL2	A8MUB1	Tubulin alpha-4A chain (Alpha-tubulin 1) (Testis-specific alpha-tubulin) (Tubulin H2-alpha) (Tubulin alpha-1 chain)	TUBA4A TUBA1		2.53965	0.00734495
A9UJN9;A9UJP0;P01127-2;P01127	A9UJN9	Platelet-derived growth factor subunit B (Fragment)	PDGFB		0.921935	0.957524
B0QZK9;B0QZK8;Q5SSJ5-5;Q5SSJ5	B0QZK9	Heterochromatin protein 1-binding protein 3 (Fragment)	HP1BP3		1.51484	NA
B0S8I6;Q14320	B0S8I6	Protein FAM50A (Fragment)	FAM50A		1.77599	NA
B1AJY7;O75832;B1AJY5;O75832-2;B1AJY6	B1AJY7	26S proteasome non-ATPase regulatory subunit 10	PSMD10		1.03412	0.918503
B1AKC9;P29323-2;P29323-3;P29323;Q6NVW1	B1AKC9	Ephrin type-B receptor 2	EPHB2	yes	1.11347	0.35745
B1AKZ5;Q15121;B1AKZ3	B1AKZ5	Astrocytic phosphoprotein PEA-15	PEA15		0.632976	NA
B1AM99;Q9BZ76-2;H3BLY1;A6NC89;Q9BZ76;Q96NU0;Q96NU0-3;Q96NU0-2;F2Z2X6;F2Z2X5;E2QRH2;B1AMA2;Q96NU0-4;B1AMA1	B1AM99	Contactin-associated protein-like 3	CNTNAP3	yes	0.546783	0.0878152
B1AMG5;Q92824-2;Q92824	B1AMG5	Proprotein convertase subtilisin/kexin type 5	PCSK5	yes	0.113731	0.248975
B1ANR0;Q13310-2;Q13310;Q13310-3;H0Y5F5;H0Y6X6;H0YEU6;H0YER0	B1ANR0	Poly(A) binding protein, cytoplasmic 4 (Inducible form), isoform CRA_e (Polyadenylate-binding protein 4)	PABPC4 hCG_2031827		5.16069	NA
B2CPU0;O15232	B2CPU0	Matrilin-3	MATN3	yes	0.342138	0.00165521
B3KM87;P43243-2;P43243;A8MXP9;D6REM6	B3KM87	Matrin-3 (cDNA FLJ10526 fis, clone NT2RP2000931, highly similar to Matrin-3)	MATR3		2.79885	0.0137449
B3KQC5;Q9UKM7;H0YG20;H0YGV7;H0YIU0;H0YI64	B3KQC5	alpha-1,2-Mannosidase (EC 3.2.1.-)	MAN1B1 hCG_1818277		0.589572	0.41561
B3KRS5;Q92769;J3KPW7;Q5TEE2;Q13547;E5RFI6;E5RJ04;E5RGV4;E5RHE7;E5RH52;E5RG37;E5RFP9;H3BM24;E5RK19;F5GXM1	B3KRS5	Histone deacetylase 2 (HD2) (EC 3.5.1.98)	HDAC2		1.40291	0.0289081
B3KSC2;B4E1A0;P49356;B4DL54;H0YHI0	B3KSC2	cDNA FLJ35979 fis, clone TESTI2013545, highly similar to Protein farnesyltransferase subunit beta (EC 2.5.1.58)	NA		0.633513	NA
B4DE26;Q00973	B4DE26	Beta-1,4 N-acetylgalactosaminyltransferase 1 (EC 2.4.1.92) ((N-acetylneuraminyl)-galactosylglucosylceramide) (GM2/GD2 synthase) (GalNAc-T)	B4GALNT1 GALGT SIAT2	yes	0.701784	0.358108
B4DGU4;P35222	B4DGU4	Catenin beta-1 (cDNA FLJ57878, highly similar to Beta-catenin)	CTNNB1		1.09616	NA
B4DIT7;P21980;F5H6P0;P21980-2;A2A299;P21980-3;A2A2A0	B4DIT7	cDNA FLJ58187, highly similar to Protein-glutamine gamma-glutamyltransferase 2(EC 2.3.2.13)	NA		1.80268	0.0406649
B4DJP7;P62318;H3BT13	B4DJP7	Small nuclear ribonucleoprotein Sm D3 (Sm-D3) (snRNP core protein D3)	SNRPD3		4.70472	0.0104463
B4DJV2;O75390;F8VRP1;F8VX68;H0YIC4;F8VPF9;F8VPA1;F8W1S4;H0YH82;F8W642;F8VZK9;F8VX07;F8VRI6;F8VTT8;F8W4S1;F8VWQ5;F8VVF6;F8VR34	B4DJV2	Citrate synthase	CS	yes	0.543482	0.821892
B4DKA8;P40818	B4DKA8	Ubiquitin carboxyl-terminal hydrolase 8 (EC 3.4.19.12) (Deubiquitinating enzyme 8) (Ubiquitin isopeptidase Y) (hUBPy) (Ubiquitin thioesterase 8) (Ubiquitin-specific-processing protease 8)	USP8 KIAA0055 UBPY	yes	2.24263	NA
B4DKL4;A6NDW3;Q86X29-4;Q86X29-3;Q86X29;Q86X29-2;M0QZL9;M0R2C4;M0R1W9;M0QY03	B4DKL4	Lipolysis-stimulated lipoprotein receptor	LSR LISCH	yes	0.448608	0.108847
B4DNE4;G3V1Q4;Q16181-2;E7ES33;E7EPK1;Q16181;H0Y3Y4;H0YFF6;F5GZE5;Q5JXL7;Q6ZU15	B4DNE4	cDNA FLJ52574, highly similar to Septin-7	NA		1.48613	0.28577
B4DNU6;Q9NZN4	B4DNU6	EH domain-containing protein 2 (PAST homolog 2)	EHD2 PAST2	yes	2.09781	NA
B4DP11;Q15185;B4DP21;B4DDC6;B4DHP2	B4DP11	Prostaglandin E synthase 3 (EC 5.3.99.3) (Cytosolic prostaglandin E2 synthase) (cPGES) (Hsp90 co-chaperone) (Progesterone receptor complex p23) (Telomerase-binding protein p23)	PTGES3 P23 TEBP		1.61227	0.0412415
B4DQ14;Q9BY44;F8WAE5;B4DF96;Q9BY44-2;H7C5R5;C9IZE1;H7C5Q3;F8WF18;F8WAT3	B4DQ14	Eukaryotic translation initiation factor 2A (eIF-2A) (65 kDa eukaryotic translation initiation factor 2A) [Cleaved into: Eukaryotic translation initiation factor 2A, N-terminally processed]	EIF2A CDA02 MSTP004 MSTP089		1.88509	7.23626e-05
B4DQJ8;P52209;F5H7U0;K7EM49;K7EMN2;K7EPF6;K7ELN9	B4DQJ8	6-phosphogluconate dehydrogenase, decarboxylating (EC 1.1.1.44)	PGD PGDH		2.02581	3.84539e-10
B4DT77;P20073-2;P20073	B4DT77	Annexin	NA		0.341308	NA
B4DUE3;Q15746-7;Q15746-4;Q15746-5;Q15746-2;Q15746-3;Q15746-6;Q15746	B4DUE3	Myosin light chain kinase, smooth muscle (MLCK) (smMLCK) (EC 2.7.11.18) (Kinase-related protein) (KRP) (Telokin) [Cleaved into: Myosin light chain kinase, smooth muscle, deglutamylated form]	MYLK MLCK MLCK1 MYLK1		1.52291	NA
B4DUS9;O95861;A6NF51;O95861-2;B4DPS5;F8VVW8;F8VZG4;F8W1J0	B4DUS9	3'(2'),5'-bisphosphate nucleotidase 1 (EC 3.1.3.7) (Bisphosphate 3'-nucleotidase 1) (PAP-inositol 1,4-phosphatase) (PIP)	BPNT1		1.92129	0.140413
B4DUX5;P50579;F8VQZ7;F8VRR3;G3XA91;G3V1U3;F8VSC4;F8VY03;F8VZX9	B4DUX5	Methionine aminopeptidase 2 (MAP 2) (MetAP 2) (EC 3.4.11.18) (Initiation factor 2-associated 67 kDa glycoprotein) (p67) (p67eIF2) (Peptidase M)	METAP2 MNPEP P67EIF2		1.28903	0.168919
B4DVY1;O15371;B0QYA5;B0QYA4;B0QYA3;B0QYA6;B0QYA7;B0QYA8	B4DVY1	Eukaryotic translation initiation factor 3 subunit D (eIF3d) (Eukaryotic translation initiation factor 3 subunit 7) (eIF-3-zeta) (eIF3 p66)	EIF3D EIF3S7		1.70399	0.157334
B4DW75	B4DW75	EGF-containing fibulin-like extracellular matrix protein 1 (Extracellular protein S1-5) (Fibrillin-like protein) (Fibulin-3) (FIBL-3)	EFEMP1 FBLN3 FBNL	yes	0.770851	NA
B4DWJ2;P47897;H7C0R3;C9J165;C9JSG9;B7Z840;F2Z2V6	B4DWJ2	Glutamine--tRNA ligase (EC 6.1.1.18) (Glutaminyl-tRNA synthetase) (GlnRS)	QARS		4.14419	0.16053
B4DZI8;P35606;D6R997;D6RBZ7;D6RCL6;D6RBG7;D6RBT6;H0YAC7;H0Y938	B4DZI8	Coatomer subunit beta' (Beta'-coat protein) (Beta'-COP) (p102)	COPB2	yes	1.39688	0.106543
B4E016;Q96AT9-2;E7EW52;Q96AT9;C9J6A7;C9JPQ7;Q53TV9;F8WBT4;C9J9T0;C9IZU8	B4E016	Ribulose-phosphate 3-epimerase (EC 5.1.3.1) (Ribulose-5-phosphate-3-epimerase)	RPE HUSSY-17		1.23773	NA
B4E0V0;Q9NVS9;B4E152;B4E1D7;J3QQV6	B4E0V0	Pyridoxine-5'-phosphate oxidase (EC 1.4.3.5) (Pyridoxamine-phosphate oxidase)	PNPO		1.29652	0.186513
B4E241;P84103	B4E241	Serine/arginine-rich splicing factor 3 (Pre-mRNA-splicing factor SRP20) (Splicing factor, arginine/serine-rich 3)	SRSF3 SFRS3 SRP20		0.929421	0.716153
B4E321;Q13438-6;Q13438-5;Q13438-2;G3XA88;Q13438;Q13438-3;Q13438-4;F8W1V2;E7EW91;F8W1N0;F8W0R2;F8VZI7	B4E321	Protein OS-9 (cDNA FLJ58567, highly similar to Homo sapiens amplified in osteosarcoma (OS9), transcript variant 2, mRNA)	OS9	yes	0.410832	0.0838797
B4E3Q1;O94985	B4E3Q1	cDNA FLJ61580, highly similar to Calsyntenin-1	NA	yes	0.560498	NA
B5MC59;P35244	B5MC59	Replication protein A 14 kDa subunit (Replication protein A3, 14kDa, isoform CRA_a)	RPA3 hCG_17407		1.46789	0.0747978
B5MCX3;Q15019;Q15019-2;C9J2Q4;H7C2Y0;H7C310;C9JB25;C9IY94;C9IZU3;C9JQJ4;C9J938;B5MD47;C9JZI2;H7C1T1;C9JFT1;F8WB65	B5MCX3	Septin-2	SEPT2		2.15713	0.0119859
B7WP88;O15050	B7WP88	Deleted.	NA		0.995555	0.996049
B7Z1R5;P38606;C9JA17;C9JVW8	B7Z1R5	V-type proton ATPase catalytic subunit A (V-ATPase subunit A) (EC 3.6.3.14) (V-ATPase 69 kDa subunit) (Vacuolar ATPase isoform VA68) (Vacuolar proton pump subunit alpha)	ATP6V1A ATP6A1 ATP6V1A1 VPP2		1.20857	0.398822
B7Z254;Q15084;F8WA83;B5MCQ5;Q15084-2	B7Z254	Protein disulfide-isomerase A6 (EC 5.3.4.1) (Endoplasmic reticulum protein 5) (ER protein 5) (ERp5) (Protein disulfide isomerase P5) (Thioredoxin domain-containing protein 7)	PDIA6 ERP5 P5 TXNDC7	yes	0.782515	0.199083
B7Z2R9;B4E2S7;P13473-2;P13473;P13473-3	B7Z2R9	cDNA FLJ52540, highly similar to Lysosome-associated membrane glycoprotein 2	NA	yes	0.841899	0.590522
B7Z2S5;B7Z904;Q16881-4;Q16881-3;Q16881;B2R5P6;E2QRB9;E7EW10;Q16881-5;Q16881-2;E9PNQ6;Q16881-6;E7ESI6;F5H780;E9PMY9;E9PIR7;E9PKD3;E9PIZ5;E9PLT3;E9PKI4;E9PQI3;E9PRI8;E9PJU2;E7EWK1;F5H1L4;E7ENA2;Q9NNW7-2;D3YTF8;F5H2V0;D3YTF9;Q9NNW7	B7Z2S5	cDNA FLJ56075, highly similar to Thioredoxin reductase 1, cytoplasmic (EC 1.8.1.9)	NA		1.52632	0.00433563
B7Z371;Q9P0V9-3;E7EW69;Q9P0V9;E7EX04;Q9P0V9-2;B5ME97;F5GYV2;F5H1F2;B7Z277	B7Z371	cDNA FLJ55844, highly similar to Septin-10	NA		1.19435	NA
B7Z382;P49902;Q5JUV6;Q5JUV3;Q5JUV4;H0YHR8	B7Z382	Cytosolic purine 5'-nucleotidase (EC 3.1.3.5) (Cytosolic 5'-nucleotidase II)	NT5C2 NT5B NT5CP PNT5		1.91038	0.0139995
B7Z385;B7Z1C4;P40123;E9PDI2;F8WEW0	B7Z385	Adenylyl cyclase-associated protein	CAP2		#VALUE!	NA
B7Z416;Q9BPW9-2;Q9BPW9	B7Z416	Dehydrogenase/reductase SDR family member 9 (EC 1.1.-.-) (3-alpha hydroxysteroid dehydrogenase) (3-alpha-HSD) (NADP-dependent retinol dehydrogenase/reductase) (RDH-E2) (RDHL) (Short-chain dehydrogenase/reductase retSDR8) (Tracheobronchial epithelial cell-specific retinol dehydrogenase) (RDH-TBE)	DHRS9 UNQ835/PRO1773	yes	0.504174	NA
B7Z4K6;O00115;K7ENE5	B7Z4K6	Deoxyribonuclease-2-alpha (EC 3.1.22.1) (Acid DNase) (Deoxyribonuclease II alpha) (DNase II alpha) (Lysosomal DNase II) (R31240_2)	DNASE2 DNASE2A DNL2	yes	0.251655	1.54098e-07
B7Z5N7;B7Z594;B7Z4U7;B7Z738;Q8WVM8	B7Z5N7	cDNA FLJ58612, highly similar to Sec1 family domain-containing protein 1	NA		2.32168	NA
B7Z7F3;Q9H6Z4-3;Q9H6Z4-2;Q9H6Z4;F5H4C2;K7EIJ4;K7EJV3;K7EID7;K7ENB9;K7EN31	B7Z7F3	Ran-binding protein 3 (cDNA FLJ58549, highly similar to Ran-binding protein 3)	RANBP3		1.17449	0.55676
B7Z9G5;Q5VW32;Q5VW33;F5GXQ0	B7Z9G5	BRO1 domain-containing protein BROX (BRO1 domain- and CAAX motif-containing protein)	BROX BROFTI C1orf58	yes	1.46677	0.220556
B7Z9I3;O75787;H0Y750;H7C3E1;B7Z1I9;B7Z413;H7C240	B7Z9I3	Renin receptor (ATPase H(+)-transporting lysosomal accessory protein 2) (ATPase H(+)-transporting lysosomal-interacting protein 2) (ER-localized type I transmembrane adaptor) (Embryonic liver differentiation factor 10) (N14F) (Renin/prorenin receptor) (Vacuolar ATP synthase membrane sector-associated protein M8-9) (ATP6M8-9) (V-ATPase M8.9 subunit)	ATP6AP2 ATP6IP2 CAPER ELDF10 HT028 MSTP009 PSEC0072	yes	1.03357	0.919849
B7ZAM9;Q9UBQ5;K7ES31;K7EMQ9;K7ERF1;K7EQM4;B4DQ48;K7EK53	B7ZAM9	Eukaryotic translation initiation factor 3 subunit K (eIF3k) (Eukaryotic translation initiation factor 3 subunit 12) (Muscle-specific gene M9 protein) (PLAC-24) (eIF-3 p25) (eIF-3 p28)	EIF3K EIF3S12 ARG134 HSPC029 MSTP001 PTD001		1.13017	0.909465
B8ZZQ6;P06454-2;P06454;B8ZZA1;B8ZZW7;H7C2N1	B8ZZQ6	Uncharacterized protein	PTMA		0.848722	0.491478
C9IZ46;F8WFD9;Q8N114-2;Q8N114;F8W9N8	C9IZ46	Protein shisa-5 (Fragment)	SHISA5	yes	0.353458	0.122592
C9J0J7;P35080-2;G5E9Q6;C9JQ45	C9J0J7	Profilin-2	PFN2		2.60347	0.280264
C9J0K6;B4DKK2;P30626-2;P30626;B4DHQ6	C9J0K6	Sorcin	SRI		4.23041	NA
C9J2I0;P52594-2;B8ZZY2;P52594-3;P52594;P52594-4	C9J2I0	Arf-GAP domain and FG repeat-containing protein 1 (Fragment)	AGFG1		0.386077	0.00484234
C9J2P0;K4DI90;P51965;H7C061;P51965-2;C9J180;Q96LR5;Q969T4	C9J2P0	Ubiquitin-conjugating enzyme E2 E1 (Fragment)	UBE2E1		1.5817	NA
C9J453;O15344-2;O15344;C9JZJ7	C9J453	E3 ubiquitin-protein ligase Midline-1 (Fragment)	MID1		1.60016	0.289835
C9J4V0;C9J8S3;P51149;C9J4S4;C9IZZ0;C9J7D1;C9J592	C9J4V0	Ras-related protein Rab-7a	RAB7A		2.50987	0.00299925
C9J6N5;C9JQ40;C9JW51;Q9H098;C9JYP1;C9J6Y8;C9JP05;C9J3Q3;Q9H098-2;F8WCJ2	C9J6N5	Protein FAM107B (Fragment)	FAM107B		1.81361	0.46843
C9J712;P35080;C9J2N0	C9J712	Profilin-2	PFN2		12.7148	NA
C9J8M6;P33993-2;P33993-3;P33993	C9J8M6	DNA replication licensing factor MCM7 (Fragment)	MCM7		0.815527	NA
C9J9K3;P08865;A6NE09;C9JQR9	C9J9K3	40S ribosomal protein SA (Fragment)	RPSA		2.97341	5.77843e-09
C9JB90;F5GXN4;C9JU14;J3KR73;F5GZB1;H7BYW1;F5H668;B7Z337;H0YGL6;Q9NRW1;P20340-2;P20340;Q14964	C9JB90	Ras-related protein Rab-6B (Fragment)	RAB6B		2.57493	0.0838406
C9JBB3;P10646;P10646-2;C9JT76;C9JQ14;C9JKV3;C9J103	C9JBB3	Tissue factor pathway inhibitor (Fragment)	TFPI	yes	0.429586	0.000531059
C9JBI3;P78330;C9JEJ7;F8WD74	C9JBI3	Phosphoserine phosphatase (Fragment)	PSPH		0.786029	0.197076
C9JD84;Q14766-3;E7EV71;Q14766-2;Q14766-5;Q14766;Q14766-4;E7EUU6	C9JD84	Latent-transforming growth factor beta-binding protein 1	LTBP1	yes	0.833072	0.710512
C9JEV6;Q9UJ70;Q9UJ70-2;E9PPU6;H7C3G9	C9JEV6	N-acetyl-D-glucosamine kinase	NAGK		1.68709	0.520859
C9JFE4;Q13098-5;Q13098;Q13098-7;Q13098-6;J3QLT0;J3KSA5;J3KRJ4;J3QQX0;J3QS84;J3QS88;J3KTB0;J3QLE8;J3QL53;J3KRE8	C9JFE4	COP9 signalosome complex subunit 1 (G protein pathway suppressor 1, isoform CRA_b)	GPS1 hCG_1987516		1.2281	0.537103
C9JFR7;P99999	C9JFR7	Cytochrome c (Fragment)	CYCS		2.79457	0.294082
C9JH18;Q6Y7W6-4;Q6Y7W6;Q6Y7W6-3;I1E4Y6	C9JH18	PERQ amino acid-rich with GYF domain-containing protein 2 (Fragment)	GIGYF2		0.0384614	NA
C9JLM9	C9JLM9	ER membrane protein complex subunit 3	EMC3	yes	2.70696	NA
C9JLU1;P52434;C9JCU7;C9JBJ6;C9J413;C9JUA8	C9JLU1	DNA-directed RNA polymerases I, II, and III subunit RPABC3 (Fragment)	POLR2H		0.673537	0.315192
C9JMA6;P35520;P35520-2	C9JMA6	Cystathionine beta-synthase (Fragment)	CBS		0.695573	NA
C9JQ41;H7C525;Q4VC31	C9JQ41	Coiled-coil domain-containing protein 58	CCDC58		1.40822	0.709004
C9JVB2;B4DYG9;E7ETQ9;B1AN15;Q8IZA0-2;E7EN73;Q8IZA0;C9JQ56;H0Y4S8	C9JVB2	Dyslexia-associated protein KIAA0319-like protein (Fragment)	KIAA0319L	yes	0.721574	0.594863
C9JVE2;Q96GG9;C9JRU6;C9J0B2;C9JUW4;C9J8R4	C9JVE2	DCN1-like protein (Defective in cullin neddylation protein 1-like protein)	DCUN1D1 hCG_17206		1.18577	0.44562
C9JXF9;P08833;C9J6H2	C9JXF9	Insulin-like growth factor-binding protein 1	IGFBP1	yes	0.588669	0.00904405
C9JXV0;A6NNK5;Q12888;F8VY86;Q12888-2;H7C3N7	C9JXV0	Tumor suppressor p53-binding protein 1 (Fragment)	TP53BP1		#VALUE!	NA
C9JZN1;C9JIS1;C9JXA5;P62879;E7EP32;Q9HAV0	C9JZN1	Guanine nucleotide-binding protein G(I)/G(S)/G(T) subunit beta-2 (Fragment)	GNB2		0.953198	0.758435
C9JZP1;C9J470;E9PHA2;Q15003	C9JZP1	Condensin complex subunit 2 (Fragment)	NCAPH		0.362027	NA
C9JZY6;P62256-2;P62256;H7C4M9;C9JZG9;C9J8Q9	C9JZY6	Ubiquitin-conjugating enzyme E2 H (Fragment)	UBE2H		2.12662	NA
C9K0U8;E7EUY5;Q04837	C9K0U8	Single-stranded DNA-binding protein, mitochondrial (Fragment)	SSBP1		1.36066	0.273103
D6R9I9;P61221;D6RGF4;H0Y990	D6R9I9	ATP-binding cassette sub-family E member 1	ABCE1		1.24424	0.538397
D6RA93;Q9BPX3	D6RA93	Condensin complex subunit 3	NCAPG		0.360458	0.321442
D6RAN1;Q9NR12-3;D6RF83;Q9NR12-5;H7BYK4;Q9NR12-6;Q9NR12-4;D6RH06;Q9NR12-2;Q9NR12	D6RAN1	PDZ and LIM domain protein 7 (Fragment)	PDLIM7		2.40847	NA
D6RAT0;P61247;D6RG13;D6R9B6;D6RB09;H0Y9Y4;F5H4F9;E9PFI5;D6RAS7;H0Y8L7;D6RED7;D6RGE0	D6RAT0	40S ribosomal protein S3a	RPS3A		1.59642	0.378558
D6RBV2;Q12907;D6RIU4;D6RDX1;D6RBH1	D6RBV2	Vesicular integral-membrane protein VIP36	LMAN2		0.499014	0.000359144
D6RCR1;B1ANS9-2;B1ANS9	D6RCR1	Deleted.	NA		1.52225	0.273383
D6RD58;O14960	D6RD58	Leukocyte cell-derived chemotaxin-2	LECT2		0.264968	NA
D6RD63;Q9BT78;D6RAX7;D6RFN0;Q9BT78-2	D6RD63	COP9 signalosome complex subunit 4 (Fragment)	COPS4		0.570006	0.544073
D6REN6;P12081;J3KNE5;P12081-2;B4DDD8;B4E1C5;B3KWE1;E7ETE2;C9JWK3;D6RF05;C9JV49;B4DDY8;P49590;D6RJE6;B4DQ67;C9JHI8;E9PG66	D6REN6	Histidine--tRNA ligase, cytoplasmic (EC 6.1.1.21) (Histidyl-tRNA synthetase) (HisRS)	HARS HRS		1.69222	0.00244538
D6RFL4;P08571	D6RFL4	Monocyte differentiation antigen CD14, urinary form (Fragment)	CD14	yes	0.965405	0.936574
D6RGI3;Q9NVA2;D6RER5;Q9NVA2-2;H0Y961;D6RDU5;H0Y9G8;D6RDP1;D6R9Y6;B4E049;Q14141-2;Q14141-4;B1AMS2;Q14141;F5H1J5	D6RGI3	Septin 11, isoform CRA_b (Septin-11)	SEPT11 hCG_24410		1.1549	0.654812
D6RHI9;O00584;D6REQ6;H0YAE9;J3QQ64;O00584-2	D6RHI9	Ribonuclease T2 (Fragment)	RNASET2	yes	0.357267	7.97846e-07
E5RFF9;Q9BRT9	E5RFF9	DNA replication complex GINS protein SLD5	GINS4		1.015	0.951305
E5RFG2;Q9NTN9-3;Q9NTN9;Q9NTN9-2	E5RFG2	Semaphorin-4G (Fragment)	SEMA4G	yes	1.32319	NA
E5RFP0;Q8WVJ2	E5RFP0	NudC domain-containing protein 2	NUDCD2		1.20682	0.709413
E5RG77;H0YBB9;O94903;E5RFZ4;H0YBG2;E5RFX7	E5RG77	Proline synthase co-transcribed bacterial homolog protein (Fragment)	PROSC		2.19943	0.338784
E5RGG1;H9KVE0;Q9UJW0-2;Q9UJW0;Q9UJW0-3;E5RK21	E5RGG1	Dynactin subunit 4 (Fragment)	DCTN4		1.31887	NA
E5RGN3;O00244;E5RIM7	E5RGN3	Copper transport protein ATOX1	ATOX1		2.71129	0.389594
E5RGS4;O60925;D6RGG5	E5RGS4	Prefoldin subunit 1	PFDN1	yes	1.90078	0.0396973
E5RGX5;Q93045;Q93045-2	E5RGX5	Stathmin	STMN2		1.51967	0.157334
E5RHG8;Q15369;Q15369-2;E5RJ89	E5RHG8	Transcription elongation factor B polypeptide 1 (Fragment)	TCEB1		1.13163	0.821892
E5RHJ2;E5RHK2;G3XAN5;E5RG29;Q12797-7;Q12797-4;Q12797-3;Q12797-9;Q12797-6;Q12797-5;Q12797-8;Q12797-2;E5RG56;F5H667;Q12797	E5RHJ2	Aspartyl/asparaginyl beta-hydroxylase	ASPH	yes	0.363651	0.183724
E5RIF6;Q96D42;E9PFX0	E5RIF6	Hepatitis A virus cellular receptor 1 (Fragment)	HAVCR1	yes	0.280731	0.00901116
E5RIS2;Q9H013-2;E7ENW4;Q9H013	E5RIS2	Disintegrin and metalloproteinase domain-containing protein 19	ADAM19	yes	1.54858	NA
E5RIW3;O75347;E5RJD8;B4DT30;E5RHG6;E5RIX8	E5RIW3	Tubulin-specific chaperone A	TBCA		3.01327	0.00863878
E5RJU9;Q86UE4	E5RJU9	Protein LYRIC	MTDH	yes	1.12438	0.699293
E7EM64;Q7L5N1;H7C3T0	E7EM64	COP9 signalosome complex subunit 6	COPS6	yes	0.955476	NA
E7EMB1;Q9UH65;E9PJK8	E7EMB1	Switch-associated protein 70	SWAP70		2.87082	NA
E7EMM4;Q13510-3;Q13510;Q13510-2;E7ERV9	E7EMM4	Acid ceramidase	ASAH1	yes	0.545271	0.0428366
E7END7;P62820;P62820-2;B7Z8M7;E9PLD0;Q9H0U4;P62820-3;E7ETK2;Q92928;H0YLJ8;H0YL94;H0YMN7;H0YNE9;F5GY21;P51153;Q92930;P61006;B4DEK7;P59190-2;P59190	E7END7	Ras-related protein Rab-1A	RAB1A		1.92329	0.0610313
E7EP00;G5EA31;P53992;B4DZT4;F6RFB3;O94855;O94855-2	E7EP00	Deleted.	NA	yes	1.1126	0.0566233
E7EPS8;P28827;J3QL11;F8WA38;E7EVX9;J3KRV2;J3QLI4;J3QRB4	E7EPS8	Receptor-type tyrosine-protein phosphatase mu	PTPRM	yes	1.01686	0.958745
E7EQ69;Q9GZZ1;Q9GZZ1-2;C9J5D1;B0AZT5;F8WCK0;C9JZU6;C9J5J3	E7EQ69	N-alpha-acetyltransferase 50	NAA50		2.74056	NA
E7EQG2;Q14240;Q14240-2;Q9NZE6	E7EQG2	Eukaryotic initiation factor 4A-II	EIF4A2		3.71226	NA
E7EQT4;Q9UKV3-5;Q9UKV3;G3V3B0;Q9UKV3-3;Q9UKV3-2	E7EQT4	Apoptotic chromatin condensation inducer in the nucleus	ACIN1		0.826814	NA
E7ERS0;Q08830	E7ERS0	Deleted.	NA	yes	1.19844	0.852957
E7ERW8;O60610-2;B9ZVX0;E9PHQ0;O60610-3;E7ET75;E9PEZ3;O60610;H9KV28;E7EMV0	E7ERW8	Protein diaphanous homolog 1	DIAPH1		0.642376	NA
E7ES08;E7EQU1;O15347;E9PES6	E7ES08	High mobility group protein B3 (Fragment)	HMGB3		1.54904	0.526077
E7ES19;P35443	E7ES19	Thrombospondin-4	THBS4		0.851671	NA
E7ETC2;A1A441;Q08209-2;Q08209;F5H0F8;Q08209-3;Q5F2F8;P16298-2;P16298-3;P16298;P16298-4;E9PPC8;E9PK68;H0YC26;P48454-2;P48454;P48454-3;E5RJH4;H0YB04;A8W6Z8;G3V111	E7ETC2	Serine/threonine-protein phosphatase (EC 3.1.3.16)	PPP3CA		1.46114	0.458651
E7EU96;P68400;P68400-2	E7EU96	Casein kinase II subunit alpha	CSNK2A1		1.22307	NA
E7EUI5;P78536-2;P78536	E7EUI5	Disintegrin and metalloproteinase domain-containing protein 17	ADAM17	yes	0.435929	0.00098003
E7EUU1;Q8N2S1-2;E7ENG9;Q8N2S1-3;Q8N2S1;F5GXC9;Q8N2S1-4;M0QZX0;M0QYE9;F8WAA0;M0QXV3;M0R351	E7EUU1	Deleted.	NA	yes	0.491465	0.0213864
E7EVH9;Q08623-3;Q08623;Q08623-2;Q08623-4	E7EVH9	Pseudouridine-5'-monophosphatase (Fragment)	HDHD1		0.811006	0.888112
E7EWI9;P51991-2;P51991	E7EWI9	Deleted.	NA		0.570427	0.738391
E9PAR5;P52298;F8WE41;C9JQX9;B3KSB0;P52298-2	E9PAR5	Nuclear cap-binding protein subunit 2 (20 kDa nuclear cap-binding protein) (Cell proliferation-inducing gene 55 protein) (NCBP 20 kDa subunit) (CBP20) (NCBP-interacting protein 1) (NIP1)	NCBP2 CBP20 PIG55		2.14545	NA
E9PCI9;P14324	E9PCI9	Farnesyl pyrophosphate synthase (FPP synthase) (FPS) (EC 2.5.1.10) ((2E,6E)-farnesyl diphosphate synthase) (Dimethylallyltranstransferase) (EC 2.5.1.1) (Farnesyl diphosphate synthase) (Geranyltranstransferase)	FDPS FPS KIAA1293	yes	1.46229	0.317856
E9PD78;P23921;E9PL69;F5H861;E9PP77;H0YCY7	E9PD78	Deleted.	NA		2.61966	0.327565
E9PDE8;O95757;E7ES43;D6RJ96	E9PDE8	Heat shock 70 kDa protein 4L	HSPA4L		2.45619	0.413697
E9PE77;P02751-3;P02751;P02751-7;P02751-15;P02751-9;P02751-14;P02751-8;P02751-10;P02751-13;P02751-6;P02751-5;P02751-11;F8W7G7;P02751-12;P02751-4;H0Y7Z1;E9PG29;P02751-2;H0Y4K8	E9PE77	Fibronectin (FN) (Cold-insoluble globulin) (CIG) [Cleaved into: Anastellin; Ugl-Y1; Ugl-Y2; Ugl-Y3]	FN1 FN	yes	0.587517	2.77445e-11
E9PEH6;O43556-3;C9JR67;O43556;G5E9K6;B7Z2R4	E9PEH6	Epsilon-sarcoglycan	SGCE	yes	0.730812	0.173974
E9PEP6;O14786;Q5T7F1;E7EX60;O14786-2;Q5T7F0;Q5JWQ6;Q5JWQ4;H0Y4A0	E9PEP6	Neuropilin-1	NRP1	yes	0.763794	0.00847823
E9PFD7;P00533;P00533-2;P00533-4;P00533-3;Q504U8;C9JYS6	E9PFD7	Epidermal growth factor receptor	EGFR	yes	0.528679	0.470069
E9PFR0;Q9NQS3-2;Q9NQS3;C9J795;C9JMW3;H7C4L0	E9PFR0	Nectin-3 (CDw113) (Poliovirus receptor-related protein 3) (CD antigen CD113)	PVRL3 PRR3	yes	1.05221	0.861139
E9PGT1;Q15631;H7C1D4;Q15631-2	E9PGT1	Translin	TSN		1.25394	0.0851704
E9PH29;P30048	E9PH29	Thioredoxin-dependent peroxide reductase, mitochondrial (EC 1.11.1.15) (Antioxidant protein 1) (AOP-1) (HBC189) (Peroxiredoxin III) (Prx-III) (Peroxiredoxin-3) (Protein MER5 homolog)	PRDX3 AOP1		3.5123	7.09347e-05
E9PID8;P33240-2;P33240;E7EWR4	E9PID8	Cleavage stimulation factor subunit 2	CSTF2		1.80036	0.722415
E9PIF7	E9PIF7	Cysteine and histidine-rich domain-containing protein 1	CHORDC1		3.93388	0.0566001
E9PJ29;Q86UD1	E9PJ29	Out at first protein homolog	OAF		0.660189	0.440855
E9PJ98;E9PGF7	E9PJ98	Deleted.	NA		0.68777	0.201697
E9PJF4;P54105	E9PJF4	Methylosome subunit pICln	CLNS1A		#VALUE!	NA
E9PJK1;E9PRJ8;H0YDL9;H0YDJ9;P60033;E9PIF1;A6NMH8;E9PM31;H0YEE2	E9PJK1	Tetraspanin	CD81	yes	0.547351	0.260263
E9PK01;P29692;P29692-2;E9PRY8;E9PQ49;E9PI39;E9PPR1;E9PL12;P29692-4;E9PMW7;E9PQZ1;E9PIZ1;H0YCK7;E9PK06;E9PK72;H0YE58;H0YE72;E9PKK3;E9PNW6;E9PQC9;E9PJD0	E9PK01	Elongation factor 1-delta (Fragment)	EEF1D		4.61119	0.0726118
E9PKG1;Q99873-3;Q99873-2;Q99873-4;Q99873;H7C2I1;E9PIX6;E9PQ98;H0YDE4;E9PNR9;E9PMW9;E9PI83;Q9NR22-2;Q9NR22;E9PMZ2	E9PKG1	Protein arginine N-methyltransferase 1	PRMT1		1.83154	0.0050782
E9PL22;Q9Y4L1;B7Z909;E9PJ21	E9PL22	Deleted.	NA	yes	1.36061	0.616345
E9PL83;P35318;E9PML4;E9PQE6;E9PQT2	E9PL83	Proadrenomedullin N-20 terminal peptide	ADM		0.231786	0.045107
E9PLK3;P55786;B7Z463;E5RJ24;E7EWZ2;A6NEC2;F5GZY4;H0YDG0;H0YAQ6;E9PP11;A6NEC2-2;E9PJ74;L7N488;H0YCQ5;E9PRQ5;E9PJY4;E9PPD4;A6NEC2-3;E9PI82	E9PLK3	Puromycin-sensitive aminopeptidase	NPEPPS		1.26087	0.0615919
E9PM69;P17980;E9PS45;E9PMD8;E9PKD5;E9PN50;E9PLQ8;E9PLG2;E9PRB8	E9PM69	26S protease regulatory subunit 6A	PSMC3		2.16934	0.550118
E9PM92;O00193;E9PQA1;E9PRZ9;E3W975	E9PM92	Small acidic protein (Fragment)	C11orf58		2.71874	0.0531402
E9PN41;A8MVV6;O14817;J3KQ42;E9PSH3;E9PPX8;J3KNL1	E9PN41	Tetraspanin-4 (Fragment)	TSPAN4	yes	0.709026	NA
E9PQD0;E9PS30;E9PLI6;E9PS76;E9PRR8;Q8N9N8	E9PQD0	Probable RNA-binding protein EIF1AD	EIF1AD		1.13966	NA
E9PQS1;Q9H0W9-3;Q9H0W9-2;Q9H0W9;E9PR95;E9PSC3;E9PLC5;E9PLB3;E9PIP1;E9PPB5;E9PJU8;Q9H0W9-4	E9PQS1	Ester hydrolase C11orf54 (Fragment)	C11orf54		1.2571	0.55676
E9PR17;E9PNW4;P13987;H0YET2	E9PR17	CD59 glycoprotein	CD59	yes	0.777649	0.195765
F2Z2W6;F2Z2Y5;H7BXJ5;P05114	F2Z2W6	Non-histone chromosomal protein HMG-14	HMGN1		1.51801	0.315192
F5GWX2;Q9NRV9;H0YG71	F5GWX2	Heme-binding protein 1	HEBP1		0.238366	NA
F5GX07;H0YG83;H0YGR4;H0YG54;Q9Y3B8-2;F5GYG5;Q9Y3B8;H0YH58	F5GX07	Oligoribonuclease, mitochondrial	REXO2		1.04512	0.859968
F5GX77;Q9UI30;F5GYQ2;J3KNG5;M0R242	F5GX77	Multifunctional methyltransferase subunit TRM112-like protein	TRMT112		2.62035	NA
F5GYN4;Q96FW1;J3KR44;F5H6Q1;F5GYJ8;F5H3F0;Q96FW1-2	F5GYN4	Ubiquitin thioesterase OTUB1	OTUB1		1.6502	0.001597
F5GZ08;B7Z4G8;P51693;P51693-2;K7EQJ4;K7ELK0;K7EMN4	F5GZ08	Amyloid-like protein 1	APLP1	yes	0.24803	0.01144
F5GZK1;Q9UBQ6;C9JEG3	F5GZK1	Exostosin-like 2	EXTL2	yes	0.317661	0.347034
F5H0I2;Q9BY76;A8MY84	F5H0I2	Angiopoietin-related protein 4 (Angiopoietin-like protein 4) (Hepatic fibrinogen/angiopoietin-related protein) (HFARP)	ANGPTL4 ARP4 HFARP PGAR PP1158 PSEC0166 UNQ171/PRO197	yes	0.303949	NA
F5H263;Q96FL9-2;Q96FL9-4;Q96FL9;J3KQQ5;Q96FL9-3	F5H263	Deleted.	NA	yes	0.536399	NA
F5H365;Q15436;F5H6C4;B3KXI2;G3V531;G3V4V1;G3V1W4;G3V3G5;G3V2R6;G3V5X8;G3V4Q2;G3V5K1;G3V299;Q5QPE2	F5H365	Protein transport protein Sec23A	SEC23A		1.32967	0.426837
F5H3H7;Q9Y644;J3QLN0	F5H3H7	Beta-1,3-N-acetylglucosaminyltransferase radical fringe	RFNG		1.08359	0.972076
F5H3W1;O00592-2;O00592;F5GWY5;F5H7A2	F5H3W1	Deleted.	NA	yes	0.826483	0.608423
F5H425;O75822;B4DUI3;H0YGJ7;H0YLP3	F5H425	Eukaryotic translation initiation factor 3 subunit J (eIF3j) (Eukaryotic translation initiation factor 3 subunit 1) (eIF-3-alpha) (eIF3 p35)	EIF3J EIF3S1 PRO0391		1.19877	0.751536
F5H7E2;P42285	F5H7E2	Deleted.	NA		1.1027	NA
F5H7J9;O75581;H0YGW5	F5H7J9	Low-density lipoprotein receptor-related protein 6	LRP6	yes	0.686081	0.00358571
F5H7X5;E7EVD9;B4DTC9;Q5VT79;Q5T2P8;P13928	F5H7X5	Deleted.	NA		0.918652	NA
F5H823;B7ZB78;F5GZG1;P61224-2;P61224-4;P61224-3;P61224;A6NIZ1;P62834;E7ESV4;F5H7Y6	F5H823	Ras-related protein Rap-1b (Fragment)	RAP1B		0.867595	0.709997
F5H836;P49023-2;F5GZ78;P49023;P49023-3	F5H836	Paxillin (Fragment)	PXN		0.638461	0.71351
F5H8A6;P19438;B5M0B5;P19438-4;F5H6V7;F5H061;P19438-2;F5H6Z2;F5H4T5;F5H7N1	F5H8A6	Tumor necrosis factor receptor superfamily member 1A (Fragment)	TNFRSF1A	yes	0.812332	0.572609
F6SBX2;Q9NSE4	F6SBX2	Deleted.	NA		#VALUE!	NA
F6WGS5;Q9HD15	F6WGS5	Deleted.	NA		#VALUE!	NA
F6X3N5;F6UT28;P62873;B1AKQ8;B3KVK2	F6X3N5	Guanine nucleotide-binding protein G(I)/G(S)/G(T) subunit beta-1 (Fragment)	GNB1		1.12555	0.814098
F8VPD4;P27708;H7C2E4;H7BZB3	F8VPD4	CAD protein	CAD		0.536356	0.000362667
F8VUJ3;Q8N4A0;Q8N4A0-2	F8VUJ3	Polypeptide N-acetylgalactosaminyltransferase (EC 2.4.1.-) (Protein-UDP acetylgalactosaminyltransferase)	POC1B-GALNT4	yes	0.516485	0.0242045
F8VV56;F8VZE2;P08962-2;F8W022;F8VWK8;C9JV86;P08962;F8VNT9	F8VV56	CD63 antigen	CD63	yes	1.99727	NA
F8VXK3;Q9NPF2-2;Q9NPF2;F8VRG6;F8VXK7	F8VXK3	Carbohydrate sulfotransferase 11 (Fragment)	CHST11		0.535825	0.378558
F8VY35;B3KNT8;F5H4R6;P55209;F8W0J6;H0YIV4;F8VUX1;F8W020;F5H1X5;F8VXI6;F8VVB5	F8VY35	Nucleosome assembly protein 1-like 1 (Fragment)	NAP1L1		1.01451	0.982622
F8VYE8;P36873;P36873-2;F8W0W8;F8VR82;B4DNE3;F8W0V8;F5H1L6;F5H037	F8VYE8	Serine/threonine-protein phosphatase (EC 3.1.3.16)	PPP1CC		0.763404	0.536333
F8VZJ2;F8W0W4;H0YHX9;Q13765;Q13765-2;E9PAV3;F8W1N5;F8VNW4;F8VZ58;Q9BZK3	F8VZJ2	Nascent polypeptide-associated complex subunit alpha, muscle-specific form	NACA		1.45171	0.0294474
F8W181;Q02878	F8W181	Deleted.	NA		1.26699	0.599966
F8W1L0;B0V1E9;B0V1F1;Q96QC4;Q29983;Q5SS59;Q5SS58;Q5JP35;H0Y5H4;H0Y7I4;H0Y719;H0Y615;H0Y6B8;E9PMN6	F8W1L0	Deleted.	NA	yes	0.65389	0.537048
F8W1Q3;P43251;B4DLJ9;A6NHF2;C9JSN9	F8W1Q3	Biotinidase (Biotinase) (EC 3.5.1.12)	BTD	yes	0.572108	0.125157
F8W543	F8W543	Nucleosome assembly protein 1-like 1	NAP1L1		1.84531	NA
F8W785;O00461	F8W785	Golgi integral membrane protein 4	GOLIM4	yes	0.412619	0.452924
F8WA86;Q15417;E9PDU6;B4DFK6	F8WA86	Calponin-3 (Calponin, acidic isoform)	CNN3		1.00831	NA
G3V0E5;P02786;F5H6B1;H7C3V5;Q9UP52-2;Q9UP52-3;Q9UP52	G3V0E5	Transferrin receptor (P90, CD71), isoform CRA_c (Transferrin receptor protein 1, serum form)	TFRC hCG_22086		1.69398	2.15255e-06
G3V117;E5RHX8;J3KNT2;E5RI00;Q9NPA8	G3V117	Transcription and mRNA export factor ENY2 (Enhancer of yellow 2 transcription factor homolog)	ENY2 DC6		#VALUE!	NA
G3V1S6;Q10471;B7Z8V8	G3V1S6	Polypeptide N-acetylgalactosaminyltransferase (EC 2.4.1.-) (Protein-UDP acetylgalactosaminyltransferase)	GALNT2 hCG_15927	yes	0.427368	0.000258797
G3V317;K7ELV5;E5RIU6;E7ESI2;P06493-2;P24941-2;P06493;P24941;Q00526;G3V5T9	G3V317	Cyclin-dependent kinase 2	CDK2		3.00378	NA
G3V461;G3V4N7;P12277	G3V461	Creatine kinase B-type (Fragment)	CKB		0.836904	0.143719
G3V4F2;Q86TX2;P49753;B3KSA0;P49753-2	G3V4F2	Acyl-coenzyme A thioesterase 1	ACOT1		1.19668	NA
G3V4W0;B4DY08;G3V4C1;P07910-2;G3V2Q1;P07910;P07910-4;G3V576;G3V555;G3V575;P07910-3;G3V5X6;G3V3K6;G3V251;B4DSU6;G3V4M8;G3V5V7;G3V2D6;G3V2H6;O60812;E5RG71;B3KT61;Q86SE5;G3V129	G3V4W0	Heterogeneous nuclear ribonucleoproteins C1/C2 (Fragment)	HNRNPC		2.96886	0.000447644
G3V4X8;Q13573;G3V3A4	G3V4X8	SNW domain-containing protein 1	SNW1		4.02641	NA
G3V511;G3V3X5;Q14767	G3V511	Latent-transforming growth factor beta-binding protein 2	LTBP2	yes	0.75257	0.509408
G3V5X4;Q8WXH0;Q8WXH0-2;Q8WXH0-7	G3V5X4	Nesprin-2	SYNE2		1.2347	0.350626
G3XAL9;P55011-3;P55011	G3XAL9	Solute carrier family 12 (Sodium/potassium/chloride transporters), member 2, isoform CRA_a (Solute carrier family 12 member 2)	SLC12A2 hCG_27034	yes	1.45285	NA
G3XAM7;P35221;P35221-2;F8W845;E5RIC3;E5RIB1;Q8N1C0;E5RJ41;E5RJZ2;E5RIT8;E5RFM3;E5RJL0;E5RIE0;E5RHV7;E5RGY6;E5RG03;P26232-4;P26232-6;P26232-3;P26232-2;P26232-5;P26232	G3XAM7	Catenin (Cadherin-associated protein), alpha 1, 102kDa, isoform CRA_a (Catenin alpha-1)	CTNNA1 hCG_1782385		0.913439	0.874943
G3XAN0;P60866;P60866-2	G3XAN0	40S ribosomal protein S20 (Ribosomal protein S20, isoform CRA_a)	RPS20 hCG_40753		2.31915	0.358124
G5E928;O00754;M0QZ24;M0R174;M0QYZ1;M0R2P5	G5E928	Lysosomal alpha-mannosidase (Laman) (EC 3.2.1.24) (Lysosomal acid alpha-mannosidase) (Mannosidase alpha class 2B member 1) (Mannosidase alpha-B) [Cleaved into: Lysosomal alpha-mannosidase A peptide; Lysosomal alpha-mannosidase B peptide; Lysosomal alpha-mannosidase C peptide; Lysosomal alpha-mannosidase D peptide; Lysosomal alpha-mannosidase E peptide]	MAN2B1 LAMAN MANB	yes	0.873875	0.821174
G5E9V1;Q92734;C9JTY3;C9JUE0;C9JJP5	G5E9V1	Protein TFG (TRK-fused gene protein)	TFG		3.43059	0.0756556
G5EA52;P30101	G5EA52	Deleted.	NA	yes	0.558848	0.000217425
H0Y2Y8;Q15942;B4DQX7;B4DQR8;C9JJK5;C9IZ41;H7C3D3	H0Y2Y8	Zyxin (Fragment)	ZYX		1.75011	0.030214
H0Y473;O75354-2;Q5QPJ2;O75354;H0Y3D0;H0Y6Q1;Q5QPI9;Q5QPJ4;Q5QPJ6	H0Y473	Ectonucleoside triphosphate diphosphohydrolase 6 (Fragment)	ENTPD6		0.322599	0.434032
H0Y4R1;P12268;E7ETK5	H0Y4R1	Inosine-5'-monophosphate dehydrogenase 2 (Fragment)	IMPDH2		0.849141	0.705436
H0Y6E7;H3BT71;P38159;H3BR27;P38159-3;P38159-2;H3BNC1;Q96E39;O75526;Q8N7X1	H0Y6E7	RNA-binding motif protein, X chromosome, N-terminally processed (Fragment)	RBMX		3.37164	0.059156
H0Y7V4;Q96JB1-2;Q96JB1	H0Y7V4	Dynein heavy chain 8, axonemal	DNAH8		0.540807	0.660794
H0Y9C7;P20933;H0Y8L9	H0Y9C7	N(4)-(beta-N-acetylglucosaminyl)-L-asparaginase (Fragment)	AGA		0.354546	0.00447904
H0YDU8;P53041;A8MU39	H0YDU8	Serine/threonine-protein phosphatase (EC 3.1.3.16) (Fragment)	PPP5C		1.25146	0.699293
H0YEB6;O60232;E9PK41;H0YEK1;G3V1B8	H0YEB6	Sjoegren syndrome/scleroderma autoantigen 1 (Fragment)	SSSCA1		2.75492	NA
H0YEN5;E9PQD7;P15880;I3L404;E9PM36	H0YEN5	40S ribosomal protein S2 (Fragment)	RPS2		1.02132	0.96233
H0YL19;H0YN81;Q9GZS3;H3BQA8	H0YL19	WD repeat-containing protein 61	WDR61		1.76216	0.317892
H0YMB3;Q86T14;H0YLV5;Q9P2T1;Q9P2T1-2;Q6PKC0;H0YNJ6;H0YK13;H0YK71;H0YLB8;H0YN22;H0YMW6;H0YNS9;H0YKE1;H0YNH0;P36959	H0YMB3	GMP reductase 2	GMPR2		1.31317	0.276833
H0YNA7;Q8TCT8	H0YNA7	Signal peptide peptidase-like 2A (Fragment)	SPPL2A	yes	0.599561	0.249749
H0YNU5;P54132	H0YNU5	Bloom syndrome protein	BLM		2.55813	0.0571791
H3BLV0;Q14UF5;E9PSH2;P08174;Q14UF4;Q14UF6;P08174-2;B1AP13;B1AP15;H7BY55	H3BLV0	Complement decay-accelerating factor (Fragment)	CD55	yes	0.630639	0.513111
H3BMQ5;H3BN59;Q9UMR2-2;Q9UMR2-4;Q9UMR2;H3BQK0	H3BMQ5	ATP-dependent RNA helicase DDX19B (Fragment)	DDX19B		2.75353	0.250764
H3BMU1;H3BUI0;J3KR23;P53990-2;P53990-3;P53990;P53990-4;A8KAH5;H3BQF7;F5GXM3;J3QLU7	H3BMU1	IST1 homolog (Fragment)	IST1		2.54697	0.232757
H3BPK3;Q16775-2;Q16775;H3BPQ4;H3BQW8;H3BV79;E7EN93	H3BPK3	Hydroxyacylglutathione hydrolase, mitochondrial (Fragment)	HAGH		1.59521	0.298457
H3BTL1;Q9GZQ8;A6NCE7;H3BTE7	H3BTL1	Microtubule-associated protein 1 light chain 3 beta, isoform CRA_f (Microtubule-associated proteins 1A/1B light chain 3B)	MAP1LC3B hCG_32374		0.657852	NA
H3BV55;O15305;B7Z419;H3BRM0;F5H0W0;H3BR08;H3BM92;H3BV34;H3BT06;H3BNY9;B7Z6R0;H3BPH4	H3BV55	Phosphomannomutase (EC 5.4.2.8)	PMM2		4.61206	0.264226
H7BXY6;Q8NG11;Q8NG11-3;Q8N2P5;A6NEP9;Q8NG11-2	H7BXY6	Tetraspanin	TSPAN14	yes	2.03298	0.179959
H7BYU9;Q9GZN8;Q9GZN8-2	H7BYU9	UPF0687 protein C20orf27 (Fragment)	C20orf27		2.75071	NA
H7BYY1;F5H7S3;B7Z596;P09493-2;D9YZV8;P09493-5;H0YK48;P09493-7;H0YNC7;P09493-6;H0YL80;H0YK20;H0YL42;H0YN06	H7BYY1	Tropomyosin 1 (Alpha), isoform CRA_m (Tropomyosin alpha-1 chain)	TPM1 hCG_33495		0.991918	0.988946
H7BZJ3	H7BZJ3	Protein disulfide-isomerase A3 (Fragment)	PDIA3		0.697065	0.476795
H7C0E5;H7BZM7;O75312	H7C0E5	Zinc finger protein ZPR1 (Fragment)	ZPR1		1.32348	0.533916
H7C0F8;P26927;G3XAK1;Q2TV78-2;Q2TV78	H7C0F8	Hepatocyte growth factor-like protein alpha chain (Fragment)	MST1		1.17661	0.583626
H7C5G1;Q2TAA2;B4DMV3;C9JE02;C9JDY4;C9J5J2	H7C5G1	Isoamyl acetate-hydrolyzing esterase 1 homolog (Fragment)	IAH1		1.5115	0.219414
H7C5K4;E7ENF7;Q76M96;Q76M96-2	H7C5K4	Coiled-coil domain-containing protein 80 (Fragment)	CCDC80		0.659649	0.0613597
H9KVA7;P06731;M0QX98;M0QXV9;M0R3J1;M0QXR5;P40198-2;P40198-3;G5E978;P40198;P31997	H9KVA7	Carcinoembryonic antigen-related cell adhesion molecule 5 (Carcinoembryonic antigen) (CEA) (Meconium antigen 100) (CD antigen CD66e)	CEACAM5 CEA	yes	0.447701	0.00180296
I3L0Q0;I3L2Q4;P62253	I3L0Q0	Ubiquitin-conjugating enzyme E2 G1	UBE2G1		1.76377	NA
I3L1P5;O14964-2;O14964;I3L165	I3L1P5	Hepatocyte growth factor-regulated tyrosine kinase substrate (Fragment)	HGS		#VALUE!	NA
I3L2C5;Q9P2R3;Q9P2R3-2;Q9P2R3-4;I3L3P8	I3L2C5	Deleted.	NA	yes	1.73616	0.101267
I3L3A7;I3L2L5;C9JLW8;I3L317;I3L4Q0	I3L3A7	Protein FAM195B	FAM195B		0.561487	NA
J3KMY5;P61916;G3V3E8;E7EMS2;G3V3D1;H0YIZ1;G3V2V8;B4DQV7	J3KMY5	Epididymal secretory protein E1	NPC2	yes	0.856378	0.471525
J3KN15;Q13610;B4DJV5;Q7Z3X9	J3KN15	Deleted.	NA		0.96098	0.890158
J3KN29;O00233;F5H5V4;F5GX23;F8W7V8;O00233-2;F5H169;F5H182;F5H7X1;O00233-3	J3KN29	26S proteasome non-ATPase regulatory subunit 9	PSMD9		1.3922	0.468078
J3KNF4;O14618;E9PP76;E9PK03	J3KNF4	Copper chaperone for superoxide dismutase	CCS		3.63621	0.498013
J3KP15;Q01130;J3QL05;B4DN89;Q9BRL6-2;Q9BRL6	J3KP15	Serine/arginine-rich-splicing factor 2 (Fragment)	SRSF2		1.02047	0.988674
J3KP28;H0YE56;J3KPL9;Q9HCH5-12;Q9HCH5-11;Q9HCH5-7;Q9HCH5-8	J3KP28	Deleted.	NA	yes	0.880915	0.931586
J3KPQ0;P22455-2;P22455;E7EWF4;D6R9V0;D6RG06;P22607-3;P22607-4;F8W9L4;P22607;P22607-2	J3KPQ0	Fibroblast growth factor receptor (EC 2.7.10.1)	FGFR4	yes	0.790288	0.300904
J3KQ34;Q9H9Q2;Q9H9Q2-2;J3QT73;Q9H9Q2-3;J3KQ41	J3KQ34	COP9 signalosome complex subunit 7b	COPS7B		0.524287	0.679096
J3KQ69;P25205;B4DWW4;Q7Z6P5	J3KQ69	DNA replication licensing factor MCM3	MCM3		1.28509	NA
J3KQG4;P04062-2;P04062;I3L0Q9;F5H241;J3KQK9;P04062-3	J3KQG4	Glucosylceramidase (EC 3.2.1.45) (Acid beta-glucosidase) (Alglucerase) (Beta-glucocerebrosidase) (Beta-GC) (D-glucosyl-N-acylsphingosine glucohydrolase) (Imiglucerase)	GBA GC GLUC	yes	0.786134	0.481603
J3KS05;P83916;B5MD17;K7ELA4;C9JWS9	J3KS05	Chromobox protein homolog 1 (Fragment)	CBX1		1.20187	0.317856
J3KS98;P26373-2;P26373	J3KS98	60S ribosomal protein L13 (Fragment)	RPL13		0.585072	0.591794
J3KT51;B8ZZT7;Q9UK76;Q9UK76-2;J3KSH8;Q9UK76-3;F5GY98;F2Z3M5	J3KT51	Hematological and neurological-expressed 1 protein	HN1		0.686684	0.289877
J3QKW1;Q0VAN0;M0R0P9;P31751	J3QKW1	RAC-beta serine/threonine-protein kinase (Fragment)	AKT2		0.698034	NA
J3QLE5;P14678-2;P63162;P14678;B3KVR1;P14678-3;J3KRY3	J3QLE5	Small nuclear ribonucleoprotein-associated protein N (Fragment)	SNRPN		2.8109	0.0845021
J3QR09;J3KTE4;P84098;J3QL15	J3QR09	Ribosomal protein L19	RPL19		1.60793	0.644913
J3QRZ5;P54578;A6NJA2;B7Z4N8;J3QQT6;J3KS55;H0YA47	J3QRZ5	Ubiquitin carboxyl-terminal hydrolase 14 (EC 3.4.19.12) (Deubiquitinating enzyme 14) (Ubiquitin thioesterase 14) (Ubiquitin-specific-processing protease 14)	USP14 TGT	yes	1.94313	0.0675022
J3QSY3;Q9Y2T3;Q9Y2T3-3;Q5SZC5;Q9Y2T3-2;Q5SZC6	J3QSY3	Deleted.	NA		0.865239	NA
J3QT28;O43684-2;O43684;J3QSX4;B4DDM6	J3QT28	Mitotic checkpoint protein BUB3 (Fragment)	BUB3		1.72408	0.0552789
K7EIG1;O75153;I3L318;I3L4B5;I3L3E5;Q9Y5I4-2;Q9Y5I4	K7EIG1	Clustered mitochondria protein homolog (Fragment)	CLUH	yes	1.63577	0.263143
K7EJR3;P48556;K7EJC1;K7ERW6;K7ENY6	K7EJR3	26S proteasome non-ATPase regulatory subunit 8 (Fragment)	PSMD8		0.993594	0.985198
K7ELS0;K7ERU7;K7EN60;Q9BQ61	K7ELS0	Uncharacterized protein C19orf43	C19orf43		2.25474	NA
K7EM02;K7EIJ8;Q8IYT4-2;Q8IYT4	K7EM02	Katanin p60 ATPase-containing subunit A-like 2 (Fragment)	KATNAL2		1.0542	0.878335
K7EMA7;P62750;H7BY10;K7EJV9;K7ERT8;A8MUS3	K7EMA7	60S ribosomal protein L23a	RPL23A		17.1997	NA
K7EMV3;B4DEB1;K7EK07;Q71DI3;Q16695;P84243;P68431;K7ES00;K7EP01;Q6NXT2	K7EMV3	Histone H3	H3F3B		2.25157	0.0107882
K7ENL3;P40763-2;P40763;G8JLH9;K7EP08	K7ENL3	Signal transducer and activator of transcription 3 (Acute-phase response factor)	STAT3 APRF		1.72358	0.0196478
K7ENR6;Q969U7	K7ENR6	Proteasome assembly chaperone 2	PSMG2		0.711773	0.642939
K7EPJ1;Q16763	K7EPJ1	Ubiquitin-conjugating enzyme E2 S (Fragment)	UBE2S		2.32999	NA
K7EQ02;Q96EP5-2;Q96EP5;K7EJ88	K7EQ02	DAZ-associated protein 1 (Fragment)	DAZAP1		0.55851	0.113554
K7EQA8;Q86X55-2;Q86X55-1;Q86X55	K7EQA8	Histone-arginine methyltransferase CARM1 (Fragment)	CARM1		1.18677	NA
K7EQF4;O60664-3;O60664;K7ERZ3;K7EL96;O60664-2;K7ER39	K7EQF4	Perilipin-3 (47 kDa mannose 6-phosphate receptor-binding protein) (47 kDa MPR-binding protein) (Cargo selection protein TIP47) (Mannose-6-phosphate receptor-binding protein 1) (Placental protein 17) (PP17)	PLIN3 M6PRBP1 TIP47	yes	3.27317	0.143719
K7ER16;B4E363;Q9Y285;K7ER00;K7EK06	K7ER16	Phenylalanine--tRNA ligase alpha subunit	FARSA		0.568667	NA
K7ERI9;P02654;K7EJI9;K7ELM9;K7EPF9	K7ERI9	Truncated apolipoprotein C-I (Fragment)	APOC1	yes	0.430765	0.310629
M0QZS0;Q6ZSZ5-2;M0R150;Q6ZSZ5	M0QZS0	Rho guanine nucleotide exchange factor 18 (Fragment)	ARHGEF18		0.0830031	0.513111
M0R0H5;M0QYR6;Q03405-2;M0R1I2;Q03405;M0R2E9;Q03405-3;M0R0Y4;M0QX27;M0QYS6;M0R383	M0R0H5	Urokinase plasminogen activator surface receptor (Fragment)	PLAUR		0.551809	0.00296537
M0R0Y2;P54920;M0R2M1;M0R213;M0R0I4;M0R027;M0R058	M0R0Y2	Alpha-soluble NSF attachment protein	NAPA		2.68672	0.609325
M0R210;P62249;M0R3H0;Q6IPX4;M0R1M5;M0QX76	M0R210	40S ribosomal protein S16 (Ribosomal protein S16, isoform CRA_a)	RPS16 hCG_43353		0.733247	0.473158
M0R221;M0R2B8;P09012;M0R0G9;M0QXK2;M0QZG7;M0R268	M0R221	U1 small nuclear ribonucleoprotein A (Fragment)	SNRPA		3.60003	0.143719
M0R2Z1;M0R0E6;K7ELM3;J3QT02;A6NKQ9-2;J3KP00;J3KNZ1;H9KV56;P01233;P01233-2;A6NKQ9;Q6NT52;P01229	M0R2Z1	Choriogonadotropin subunit beta variant 1 (Uncharacterized protein) (Fragment)	CGB1	yes	0.370513	0.056338
M0R3C9;Q9UM47	M0R3C9	Neurogenic locus notch homolog protein 3 (Fragment)	NOTCH3	yes	0.43832	0.106997
O00151	O00151	PDZ and LIM domain protein 1 (C-terminal LIM domain protein 1) (Elfin) (LIM domain protein CLP-36)	PDLIM1 CLIM1 CLP36		2.18686	5.22465e-05
O00154-6;O00154-4;O00154;O00154-2;K7EKP8;O00154-3;O00154-5;B4DUX0;F5GWE2;Q6ZUV0	O00154	Cytosolic acyl coenzyme A thioester hydrolase (EC 3.1.2.2) (Acyl-CoA thioesterase 7) (Brain acyl-CoA hydrolase) (BACH) (CTE-IIa) (CTE-II) (Long chain acyl-CoA thioester hydrolase)	ACOT7 BACH		1.16174	0.393342
O00231;O00231-2;J3QRY4;J3KSW3;J3QS13	O00231	26S proteasome non-ATPase regulatory subunit 11 (26S proteasome regulatory subunit RPN6) (26S proteasome regulatory subunit S9) (26S proteasome regulatory subunit p44.5)	PSMD11		0.866455	0.676985
O00232;O00232-2	O00232	26S proteasome non-ATPase regulatory subunit 12 (26S proteasome regulatory subunit RPN5) (26S proteasome regulatory subunit p55)	PSMD12		1.09103	0.703041
O00264;B7Z1L3	O00264	Membrane-associated progesterone receptor component 1 (mPR)	PGRMC1 HPR6.6 PGRMC	yes	0.418737	0.00255445
O00267-2;O00267	O00267	Transcription elongation factor SPT5 (hSPT5) (DRB sensitivity-inducing factor 160 kDa subunit) (DSIF p160) (DRB sensitivity-inducing factor large subunit) (DSIF large subunit) (Tat-cotransactivator 1 protein) (Tat-CT1 protein)	SUPT5H SPT5 SPT5H		2.18349	0.221607
O00273;O00273-2;K7ERT1	O00273	DNA fragmentation factor subunit alpha (DNA fragmentation factor 45 kDa subunit) (DFF-45) (Inhibitor of CAD) (ICAD)	DFFA DFF1 DFF45 H13		1.07228	0.819945
O00299	O00299	Chloride intracellular channel protein 1 (Chloride channel ABP) (Nuclear chloride ion channel 27) (NCC27) (Regulatory nuclear chloride ion channel protein) (hRNCC)	CLIC1 G6 NCC27	yes	1.53607	1.14428e-06
O00303;B3KSH1;B4DEW9;H0YDT6;E9PQV8	O00303	Eukaryotic translation initiation factor 3 subunit F (eIF3f) (Deubiquitinating enzyme eIF3f) (EC 3.4.19.12) (Eukaryotic translation initiation factor 3 subunit 5) (eIF-3-epsilon) (eIF3 p47)	EIF3F EIF3S5		1.49783	0.186513
O00339-3;O00339-2;O00339;J3KN08;H0YBJ4;O00339-4;H0YBU5;H0YBM3;H0YBF2;H0YBD5;H0YBN2	O00339	Matrilin-2	MATN2 UNQ193/PRO219	yes	0.418288	2.39674e-07
O00391;O00391-2;H0Y5Z8;A8MXT8	O00391	Sulfhydryl oxidase 1 (hQSOX) (EC 1.8.3.2) (Quiescin Q6)	QSOX1 QSCN6 UNQ2520/PRO6013	yes	0.439924	5.76658e-10
O00410;O00410-3;H0Y8C6;O00410-2;B4E0R6;E7ETV3;E7EQT5;C9JMV5;E7EV12;H0Y3V4;C9JZD8;E7EWK4;E7EX05;C9JQT6;E7ESA1;E7ESZ1;E7ETV8;C9J875;C9JZ53;C9JXE0;C9J5I6;O60518	O00410	Importin-5 (Imp5) (Importin subunit beta-3) (Karyopherin beta-3) (Ran-binding protein 5) (RanBP5)	IPO5 KPNB3 RANBP5		1.81692	0.000152268
O00429-4;O00429-5;O00429-3;G8JLD5;O00429-2;O00429;J3KPI2;O00429-6;B4DGC9;F8VZ52;H0YI79;F8VR28;F8VYL3;B4DPZ9;F8W1W3;F8VUJ9;B4DDQ3	O00429	Dynamin-1-like protein (EC 3.6.5.5) (Dnm1p/Vps1p-like protein) (DVLP) (Dynamin family member proline-rich carboxyl-terminal domain less) (Dymple) (Dynamin-like protein) (Dynamin-like protein 4) (Dynamin-like protein IV) (HdynIV) (Dynamin-related protein 1)	DNM1L DLP1 DRP1	yes	#VALUE!	NA
O00462;E9PFW2	O00462	Beta-mannosidase (EC 3.2.1.25) (Lysosomal beta A mannosidase) (Mannanase) (Mannase)	MANBA MANB1	yes	0.39715	0.0142831
O00468-6;O00468-3;O00468-7;O00468-5;O00468-4;O00468;O00468-2;H0Y5U1	O00468	Agrin [Cleaved into: Agrin N-terminal 110 kDa subunit; Agrin C-terminal 110 kDa subunit; Agrin C-terminal 90 kDa fragment (C90); Agrin C-terminal 22 kDa fragment (C22)]	AGRN AGRIN	yes	0.470079	0
O00469-2;E7ETU9;O00469;B3KWS3;C9JXZ0;F8WEW3	O00469	Procollagen-lysine,2-oxoglutarate 5-dioxygenase 2 (EC 1.14.11.4) (Lysyl hydroxylase 2) (LH2)	PLOD2	yes	0.404548	8.37325e-10
O00487	O00487	26S proteasome non-ATPase regulatory subunit 14 (EC 3.4.19.-) (26S proteasome regulatory subunit RPN11) (26S proteasome-associated PAD1 homolog 1)	PSMD14 POH1		1.8849	0.406829
O00505;H0Y4S9	O00505	Importin subunit alpha-4 (Importin alpha Q2) (Qip2) (Karyopherin subunit alpha-3) (SRP1-gamma)	KPNA3 QIP2		0.948578	0.874538
O00560;O00560-2;O00560-3;G5EA09;B4DHN5;E9PBU7	O00560	Syntenin-1 (Melanoma differentiation-associated protein 9) (MDA-9) (Pro-TGF-alpha cytoplasmic domain-interacting protein 18) (TACIP18) (Scaffold protein Pbp1) (Syndecan-binding protein 1)	SDCBP MDA9 SYCL	yes	0.679517	0.0170033
O00571-2;O00571;B4DXX7;O15523;B4E132	O00571	ATP-dependent RNA helicase DDX3X (EC 3.6.4.13) (DEAD box protein 3, X-chromosomal) (DEAD box, X isoform) (Helicase-like protein 2) (HLP2)	DDX3X DBX DDX3	yes	1.36036	0.702566
O00622	O00622	Protein CYR61 (CCN family member 1) (Cysteine-rich angiogenic inducer 61) (Insulin-like growth factor-binding protein 10) (IBP-10) (IGF-binding protein 10) (IGFBP-10) (Protein GIG1)	CYR61 CCN1 GIG1 IGFBP10	yes	0.622043	0.40929
O00625	O00625	Pirin (EC 1.13.11.24) (Probable quercetin 2,3-dioxygenase PIR) (Probable quercetinase)	PIR		1.23179	0.796228
O00629;H7C4F6	O00629	Importin subunit alpha-3 (Importin alpha Q1) (Qip1) (Karyopherin subunit alpha-4)	KPNA4 QIP1		0.731646	0.699398
O00743-2;O00743;O00743-3;B7Z3E2	O00743	Serine/threonine-protein phosphatase 6 catalytic subunit (PP6C) (EC 3.1.3.16) [Cleaved into: Serine/threonine-protein phosphatase 6 catalytic subunit, N-terminally processed]	PPP6C PPP6		1.39081	0.0436682
O00764;O00764-2;F2Z2Y4;O00764-3;A8MV33	O00764	Pyridoxal kinase (EC 2.7.1.35) (Pyridoxine kinase)	PDXK C21orf124 C21orf97 PKH PNK PRED79	yes	1.923	0.00051315
O14579;M0QXB4;O14579-3;O14579-2;M0R061	O14579	Coatomer subunit epsilon (Epsilon-coat protein) (Epsilon-COP)	COPE	yes	1.17513	0.618749
O14657;H0Y7C8	O14657	Torsin-1B (Torsin ATPase-1B) (EC 3.6.4.-) (Torsin family 1 member B)	TOR1B DQ1 FKSG18	yes	0.522232	0.308534
O14672;B4DU28;H0YNC5;H3BS53;C9J9B4;H0YK87	O14672	Disintegrin and metalloproteinase domain-containing protein 10 (ADAM 10) (EC 3.4.24.81) (CDw156) (Kuzbanian protein homolog) (Mammalian disintegrin-metalloprotease) (CD antigen CD156c)	ADAM10 KUZ MADM	yes	0.854536	0.36465
O14737;B4DE64;K7EQA1;K7EL31;K7ESJ4;Q3HM38;K7EPG2	O14737	Programmed cell death protein 5 (TF-1 cell apoptosis-related protein 19) (Protein TFAR19)	PDCD5 TFAR19		1.88436	0.0473854
O14744-2;O14744;B4DX49;G3V5W5;A8MTP3;B4DV00;G3V5L5;G3V580;H0YJX6;G3V2L6;G3V2X6;C9JSX3;H0YJ77;H0YJD3;H7BZ44	O14744	Protein arginine N-methyltransferase 5 (EC 2.1.1.-) (72 kDa ICln-binding protein) (Histone-arginine N-methyltransferase PRMT5) (EC 2.1.1.125) (Jak-binding protein 1) (Shk1 kinase-binding protein 1 homolog) (SKB1 homolog) (SKB1Hs) [Cleaved into: Protein arginine N-methyltransferase 5, N-terminally processed]	PRMT5 HRMT1L5 IBP72 JBP1 SKB1		1.3488	0.256314
O14745;J3QRP6;B3KY21;J3QRA3	O14745	Na(+)/H(+) exchange regulatory cofactor NHE-RF1 (NHERF-1) (Ezrin-radixin-moesin-binding phosphoprotein 50) (EBP50) (Regulatory cofactor of Na(+)/H(+) exchanger) (Sodium-hydrogen exchanger regulatory factor 1) (Solute carrier family 9 isoform A3 regulatory factor 1)	SLC9A3R1 NHERF NHERF1	yes	1.67327	0.00419218
O14763-2;O14763;O14763-3;B7Z588	O14763	Tumor necrosis factor receptor superfamily member 10B (Death receptor 5) (TNF-related apoptosis-inducing ligand receptor 2) (TRAIL receptor 2) (TRAIL-R2) (CD antigen CD262)	TNFRSF10B DR5 KILLER TRAILR2 TRICK2 ZTNFR9 UNQ160/PRO186	yes	8.58736	NA
O14773;E7EV34;O14773-2	O14773	Tripeptidyl-peptidase 1 (TPP-1) (EC 3.4.14.9) (Cell growth-inhibiting gene 1 protein) (Lysosomal pepstatin-insensitive protease) (LPIC) (Tripeptidyl aminopeptidase) (Tripeptidyl-peptidase I) (TPP-I)	TPP1 CLN2 GIG1 UNQ267/PRO304	yes	0.504466	2.29904e-06
O14818;O14818-2;Q5JXJ2;H0Y586;Q8TAA3-2;Q8TAA3-5;Q8TAA3;F5GY34	O14818	Proteasome subunit alpha type-7 (EC 3.4.25.1) (Proteasome subunit RC6-1) (Proteasome subunit XAPC7)	PSMA7 HSPC		1.17952	0.143719
O14907	O14907	Tax1-binding protein 3 (Glutaminase-interacting protein 3) (Tax interaction protein 1) (TIP-1) (Tax-interacting protein 1)	TAX1BP3 TIP1	yes	1.13761	0.82522
O14929-2;O14929	O14929	Histone acetyltransferase type B catalytic subunit (EC 2.3.1.48) (Histone acetyltransferase 1)	HAT1 KAT1		#VALUE!	NA
O14944	O14944	Proepiregulin [Cleaved into: Epiregulin (EPR)]	EREG	yes	0.789495	0.603864
O14974-2;O14974;O14974-5;O14974-4;O14974-3;F8VZN8;H0YHI8;F8VW28;H0YHL8;H0YIS4;H0YIL7;H0YIS3	O14974	Protein phosphatase 1 regulatory subunit 12A (Myosin phosphatase-targeting subunit 1) (Myosin phosphatase target subunit 1) (Protein phosphatase myosin-binding subunit)	PPP1R12A MBS MYPT1		2.05229	0.230918
O14979-3;O14979-2;O14979	O14979	Heterogeneous nuclear ribonucleoprotein D-like (hnRNP D-like) (hnRNP DL) (AU-rich element RNA-binding factor) (JKT41-binding protein) (Protein laAUF1)	HNRNPDL HNRPDL JKTBP		2.15197	0.394983
O14980;C9JKM9;C9J673;C9IZS4;C9JQ02;C9JV99;F8WF71;H7BZC5;C9IYM2;C9JF49	O14980	Exportin-1 (Exp1) (Chromosome region maintenance 1 protein homolog)	XPO1 CRM1		1.62581	0.0514837
O15031;E2PU09;A6QRH1	O15031	Plexin-B2 (MM1)	PLXNB2 KIAA0315	yes	0.518738	0.106179
O15067;F5GWT9;H0YGH1;J3QSG0;J3QSH6;J3KT98;J3KTQ5;J3KTL4;J3QL39	O15067	Phosphoribosylformylglycinamidine synthase (FGAM synthase) (FGAMS) (EC 6.3.5.3) (Formylglycinamide ribonucleotide amidotransferase) (FGAR amidotransferase) (FGAR-AT) (Formylglycinamide ribotide amidotransferase)	PFAS KIAA0361		1.5047	8.26405e-06
O15078;J3KNF5;F8VS29;O15078-2	O15078	Centrosomal protein of 290 kDa (Cep290) (Bardet-Biedl syndrome 14 protein) (Cancer/testis antigen 87) (CT87) (Nephrocystin-6) (Tumor antigen se2-2)	CEP290 BBS14 KIAA0373 NPHP6		2.69215	0.421713
O15116	O15116	U6 snRNA-associated Sm-like protein LSm1 (Cancer-associated Sm-like) (Small nuclear ribonuclear CaSm)	LSM1 CASM		1.42999	NA
O15143;F8WCG3;C9J4Z7;C9JEY1;C9JQM8;C9JFG9;C9J6C8;C9JBJ7;C9K057;C9JTT6;F8VXW2;C9JM51;F8WEB3	O15143	Actin-related protein 2/3 complex subunit 1B (Arp2/3 complex 41 kDa subunit) (p41-ARC)	ARPC1B ARC41		1.8281	0.00111384
O15144;C9JTV5;G5E9J0;H7C3F9;G5E9S7	O15144	Actin-related protein 2/3 complex subunit 2 (Arp2/3 complex 34 kDa subunit) (p34-ARC)	ARPC2 ARC34 PRO2446		1.89321	0.046362
O15145;C9JZD1;F8VR50	O15145	Actin-related protein 2/3 complex subunit 3 (Arp2/3 complex 21 kDa subunit) (p21-ARC)	ARPC3 ARC21		2.13295	0.57959
O15212;A2AB88	O15212	Prefoldin subunit 6 (Protein Ke2)	PFDN6 HKE2 PFD6		2.22986	0.000521977
O15230;Q5JTP4;E2QRK0;F2Z2S4;P25391	O15230	Laminin subunit alpha-5 (Laminin-10 subunit alpha) (Laminin-11 subunit alpha) (Laminin-15 subunit alpha)	LAMA5 KIAA0533 KIAA1907	yes	0.51224	0
O15231;O15231-3;F5GZL4;F5GXF7;O15231-5;H0Y704;O15231-4;H7BZT5;O15231-2;J3KNL4;H7C3U6;H0Y4M8	O15231	Zinc finger protein 185 (LIM domain protein ZNF185) (P1-A)	ZNF185		0.759904	0.44288
O15240	O15240	Neurosecretory protein VGF [Cleaved into: Neuroendocrine regulatory peptide-1 (NERP-1); Neuroendocrine regulatory peptide-2 (NERP-2); Antimicrobial peptide VGF[554-577]]	VGF	yes	0.4714	NA
O15355	O15355	Protein phosphatase 1G (EC 3.1.3.16) (Protein phosphatase 1C) (Protein phosphatase 2C isoform gamma) (PP2C-gamma) (Protein phosphatase magnesium-dependent 1 gamma)	PPM1G PPM1C		0.958352	0.851575
O15372;B3KS98;E5RJT0;E5RGU4;E5RFW7;E5RFH0;E5RHC7;E5RH59	O15372	Eukaryotic translation initiation factor 3 subunit H (eIF3h) (Eukaryotic translation initiation factor 3 subunit 3) (eIF-3-gamma) (eIF3 p40 subunit)	EIF3H EIF3S3		1.27654	0.437457
O15382-2;B3KSI3;O15382;M0QXF9;M0QZP4;M0QZ10;M0R2K7	O15382	Branched-chain-amino-acid aminotransferase, mitochondrial (BCAT(m)) (EC 2.6.1.42) (Placental protein 18) (PP18)	BCAT2 BCATM BCT2 ECA40		2.80666	0.313994
O15446;O15446-2	O15446	DNA-directed RNA polymerase I subunit RPA34 (A34.5) (Antisense to ERCC-1 protein) (ASE-1) (CD3-epsilon-associated protein) (CAST) (CD3E-associated protein) (RNA polymerase I-associated factor PAF49)	CD3EAP ASE1 CAST PAF49		#VALUE!	NA
O15511;O15511-2;B1ALC0	O15511	Actin-related protein 2/3 complex subunit 5 (Arp2/3 complex 16 kDa subunit) (p16-ARC)	ARPC5 ARC16		0.730072	0.34676
O43143	O43143	Putative pre-mRNA-splicing factor ATP-dependent RNA helicase DHX15 (EC 3.6.4.13) (ATP-dependent RNA helicase #46) (DEAH box protein 15)	DHX15 DBP1 DDX15		2.87568	3.2784e-05
O43242;B4DT72;H0YGV8	O43242	26S proteasome non-ATPase regulatory subunit 3 (26S proteasome regulatory subunit RPN3) (26S proteasome regulatory subunit S3) (Proteasome subunit p58)	PSMD3		1.10004	0.543656
O43286;Q6NT09;G3XA83;Q9UBX8	O43286	Beta-1,4-galactosyltransferase 5 (Beta-1,4-GalTase 5) (Beta4Gal-T5) (b4Gal-T5) (EC 2.4.1.-) (Beta-1,4-GalT II) (UDP-Gal:beta-GlcNAc beta-1,4-galactosyltransferase 5) (UDP-galactose:beta-N-acetylglucosamine beta-1,4-galactosyltransferase 5)	B4GALT5	yes	0.915679	0.773608
O43291;K7EM91;K7EKQ0;O43291-2;K7ESI5;K7EKC8	O43291	Kunitz-type protease inhibitor 2 (Hepatocyte growth factor activator inhibitor type 2) (HAI-2) (Placental bikunin)	SPINT2 HAI2 KOP	yes	0.535851	0.000427353
O43324-2;D6RBD7;C9J1V9;O43324;D6RCQ0;H0YAL7	O43324	Eukaryotic translation elongation factor 1 epsilon-1 (Aminoacyl tRNA synthetase complex-interacting multifunctional protein 3) (Elongation factor p18) (Multisynthase complex auxiliary component p18)	EEF1E1 AIMP3 P18		#VALUE!	NA
O43390;O43390-2;Q2L7G6;E7ETM7	O43390	Heterogeneous nuclear ribonucleoprotein R (hnRNP R)	HNRNPR HNRPR		4.50644	0.000694437
O43396;K7ER96;G3V1K0;K7EML9;K7EKG2;K7EPB7;K7EME7	O43396	Thioredoxin-like protein 1 (32 kDa thioredoxin-related protein)	TXNL1 TRP32 TXL TXNL		1.66155	0.0129532
O43399-6;O43399-2;O43399-4;O43399;O43399-3;O43399-5;Q5JWU6	O43399	Tumor protein D54 (hD54) (Tumor protein D52-like 2)	TPD52L2		1.73393	0.576507
O43405;G3V4C4;H0YJW4;E7EN67;Q96IU6;G3V5V4;G3V5X3;H0YJJ0;G3V5G6	O43405	Cochlin (COCH-5B2)	COCH COCH5B2 UNQ257/PRO294	yes	0.48275	0.0210692
O43491-3;E9PPD9;E9PHY5;O43491;E9PJP4;E9PQN0;E9PRG1;E9PIG0;E9PQD2;O43491-2;E9PII3;E9PK52;Q6ZSX4;E9PN54;Q6R5J7	O43491	Band 4.1-like protein 2 (Generally expressed protein 4.1) (4.1G)	EPB41L2	yes	0.917793	0.696337
O43493-2;O43493-5;O43493-3;F8WBK2;J3KQ45;O43493;O43493-4;O43493-6;F8W8W7	O43493	Trans-Golgi network integral membrane protein 2 (TGN38 homolog) (TGN46) (TGN48) (Trans-Golgi network protein TGN51)	TGOLN2 TGN46 TGN51	yes	0.568395	0.0507321
O43505	O43505	Beta-1,4-glucuronyltransferase 1 (EC 2.4.1.-) (I-beta-1,3-N-acetylglucosaminyltransferase) (iGnT) (N-acetyllactosaminide beta-1,3-N-acetylglucosaminyltransferase) (Poly-N-acetyllactosamine extension enzyme) (UDP-GlcNAc:betaGal beta-1,3-N-acetylglucosaminyltransferase 1)	B3GNT1 B3GNT6 B4GAT1	yes	0.436752	0.034342
O43570-2;O43570;B3KUB4	O43570	Carbonic anhydrase 12 (EC 4.2.1.1) (Carbonate dehydratase XII) (Carbonic anhydrase XII) (CA-XII) (Tumor antigen HOM-RCC-3.1.3)	CA12	yes	1.02849	0.889688
O43583;F8VVL1	O43583	Density-regulated protein (DRP) (Protein DRP1) (Smooth muscle cell-associated protein 3) (SMAP-3)	DENR DRP1 H14		1.49807	0.470763
O43592;F8WDU6;F5GZM3;F5GYW6	O43592	Exportin-T (Exportin(tRNA)) (tRNA exportin)	XPOT		1.5288	0.413697
O43598-2;O43598;H0Y8X4	O43598	2'-deoxynucleoside 5'-phosphate N-hydrolase 1 (EC 3.2.2.-) (c-Myc-responsive protein RCL)	DNPH1 C6orf108 RCL		1.31266	0.865222
O43670-2;O43670;J3QRS9;O43670-4;O43670-3;J3KS31	O43670	BUB3-interacting and GLEBS motif-containing protein ZNF207 (BuGZ) (Zinc finger protein 207)	ZNF207 BUGZ		2.27418	0.465723
O43681;K7ERW9	O43681	ATPase ASNA1 (EC 3.6.-.-) (Arsenical pump-driving ATPase) (Arsenite-stimulated ATPase) (Transmembrane domain recognition complex 40 kDa ATPase subunit) (hARSA-I) (hASNA-I)	ASNA1 ARSA TRC40		#VALUE!	NA
O43707;D6PXK4;F5GXS2;H7C144;K7EJH8;K7EP19;B7Z4P8;Q9H254-2;C9JRP8;M0QZQ3;Q9H254-4;Q9H254	O43707	Alpha-actinin-4 (F-actin cross-linking protein) (Non-muscle alpha-actinin 4)	ACTN4		1.47657	4.17507e-06
O43719;Q5H919;Q5H918	O43719	HIV Tat-specific factor 1 (Tat-SF1)	HTATSF1		0.729307	0.0499182
O43747;O43747-2;J3KQU9;B3KXW5;H3BR36;H3BUN9;H3BNR4;H3BRM7;H3BN71;B4DGE1;H3BS13;H3BV30;H3BN75	O43747	AP-1 complex subunit gamma-1 (Adaptor protein complex AP-1 subunit gamma-1) (Adaptor-related protein complex 1 subunit gamma-1) (Clathrin assembly protein complex 1 gamma-1 large chain) (Gamma1-adaptin) (Golgi adaptor HA1/AP1 adaptin subunit gamma-1)	AP1G1 ADTG CLAPG1	yes	7.16837	0.170367
O43765;K7EMD6;K7ERW5	O43765	Small glutamine-rich tetratricopeptide repeat-containing protein alpha (Alpha-SGT) (Vpu-binding protein) (UBP)	SGTA SGT SGT1		2.27812	0.00332106
O43776;B4DN60;K7EIU7;K7EQ35;B4DG16;K7EMQ6;K7EPK2;K7EJ19	O43776	Asparagine--tRNA ligase, cytoplasmic (EC 6.1.1.22) (Asparaginyl-tRNA synthetase) (AsnRS)	NARS		2.0622	0.00203455
O43805	O43805	Sjoegren syndrome nuclear autoantigen 1 (Nuclear autoantigen of 14 kDa)	SSNA1 NA14		0.939821	NA
O43809;H3BND3;H3BV41	O43809	Cleavage and polyadenylation specificity factor subunit 5 (Cleavage and polyadenylation specificity factor 25 kDa subunit) (CFIm25) (CPSF 25 kDa subunit) (Nucleoside diphosphate-linked moiety X motif 21) (Nudix motif 21) (Pre-mRNA cleavage factor Im 25 kDa subunit)	NUDT21 CFIM25 CPSF25 CPSF5		4.08133	0.189718
O43813;E9PHS0;F8WDS9;H7C2E3	O43813	LanC-like protein 1 (40 kDa erythrocyte membrane protein) (p40)	LANCL1 GPR69A	yes	3.45609	0.452924
O43818	O43818	U3 small nucleolar RNA-interacting protein 2 (RRP9 homolog) (U3 small nucleolar ribonucleoprotein-associated 55 kDa protein) (U3 snoRNP-associated 55 kDa protein) (U3-55K)	RRP9 RNU3IP2 U355K		1.15802	NA
O43847;O43847-2;B1AKJ5;G3V1R5;F5H7V1;H0Y5G9	O43847	Nardilysin (EC 3.4.24.61) (N-arginine dibasic convertase) (NRD convertase) (NRD-C)	NRD1		1.00858	0.945025
O43852;O43852-3;O43852-5;O43852-6;O43852-2;O43852-4;O43852-13;O43852-14;O43852-11;O43852-10;H0Y875;O43852-9;O43852-15;O43852-12;O43852-7;O43852-8	O43852	Calumenin (Crocalbin) (IEF SSP 9302)	CALU	yes	0.539704	0.00587674
O60218	O60218	Aldo-keto reductase family 1 member B10 (EC 1.1.1.-) (ARL-1) (Aldose reductase-like) (Aldose reductase-related protein) (ARP) (hARP) (Small intestine reductase) (SI reductase)	AKR1B10 AKR1B11	yes	1.58674	0.000842695
O60220	O60220	Mitochondrial import inner membrane translocase subunit Tim8 A (Deafness dystonia protein 1) (X-linked deafness dystonia protein)	TIMM8A DDP DDP1 TIM8A	yes	1.14583	0.239667
O60256;B4E329;B7ZKZ1;O60256-2;E7EPA1;C9JDH0;I3L4G9;E7EW35;C9JDU5;C9JJS3;C9K0K7;I3L0S1;I3L331;I3L164	O60256	Phosphoribosyl pyrophosphate synthase-associated protein 2 (PRPP synthase-associated protein 2) (41 kDa phosphoribosypyrophosphate synthetase-associated protein) (PAP41)	PRPSAP2		1.87519	0.276076
O60271-4;O60271-5;O60271-2;O60271;O60271-3;O60271-9;E9PFH7;Q9UPT6;Q9UPT6-2;D6RHI8;H0YBS5	O60271	C-Jun-amino-terminal kinase-interacting protein 4 (JIP-4) (JNK-interacting protein 4) (Cancer/testis antigen 89) (CT89) (Human lung cancer oncogene 6 protein) (HLC-6) (JNK-associated leucine-zipper protein) (JLP) (Mitogen-activated protein kinase 8-interacting protein 4) (Proliferation-inducing protein 6) (Protein highly expressed in testis) (PHET) (Sperm surface protein) (Sperm-associated antige…	SPAG9 HSS KIAA0516 MAPK8IP4 SYD1 HLC6	yes	0.893526	0.681202
O60462-3;O60462-4;O60462-5;O60462-2;F5H2X3;F5H1G4;O60462;O60462-6;C9JH98	O60462	Neuropilin-2 (Vascular endothelial cell growth factor 165 receptor 2)	NRP2 VEGF165R2	yes	0.515695	5.40659e-05
O60493;O60493-3;O60493-2;O60493-4	O60493	Sorting nexin-3 (Protein SDP3)	SNX3		1.01538	0.982622
O60502-2;E9PGF9;O60502;H7C3X0;O60502-3	O60502	Protein O-GlcNAcase (OGA) (EC 3.2.1.169) (Beta-N-acetylglucosaminidase) (EC 3.2.1.-) (Beta-N-acetylhexosaminidase) (Beta-hexosaminidase) (Meningioma-expressed antigen 5) (N-acetyl-beta-D-glucosaminidase) (N-acetyl-beta-glucosaminidase) (Nuclear cytoplasmic O-GlcNAcase and acetyltransferase) (NCOAT)	MGEA5 HEXC KIAA0679 MEA5		1.03549	NA
O60506-3;O60506;O60506-4;O60506-2;O60506-5;F6UXX1	O60506	Heterogeneous nuclear ribonucleoprotein Q (hnRNP Q) (Glycine- and tyrosine-rich RNA-binding protein) (GRY-RBP) (NS1-associated protein 1) (Synaptotagmin-binding, cytoplasmic RNA-interacting protein)	SYNCRIP HNRPQ NSAP1		4.04251	0.0052071
O60513;C9J3R8;E7ETS9;C9J4S5;C9J5S0	O60513	Beta-1,4-galactosyltransferase 4 (Beta-1,4-GalTase 4) (Beta4Gal-T4) (b4Gal-T4) (EC 2.4.1.-) (UDP-Gal:beta-GlcNAc beta-1,4-galactosyltransferase 4) (UDP-galactose:beta-N-acetylglucosamine beta-1,4-galactosyltransferase 4) [Includes: N-acetyllactosamine synthase (EC 2.4.1.90) (Nal synthase); Lactotriaosylceramide beta-1,4-galactosyltransferase (EC 2.4.1.275) (Beta-N-acetylglucosaminyl-glycolipid be…	B4GALT4 UNQ552/PRO1109	yes	0.961999	0.907885
O60565-2;O60565;Q9H772	O60565	Gremlin-1 (Cell proliferation-inducing gene 2 protein) (Cysteine knot superfamily 1, BMP antagonist 1) (DAN domain family member 2) (Down-regulated in Mos-transformed cells protein) (Increased in high glucose protein 2) (IHG-2)	GREM1 CKTSF1B1 DAND2 DRM PIG2	yes	1.08293	NA
O60568;H7C2S8;H7C2V1;H7C0B8;C9JIX5;C9JU11;H7C2A8	O60568	Procollagen-lysine,2-oxoglutarate 5-dioxygenase 3 (EC 1.14.11.4) (Lysyl hydroxylase 3) (LH3)	PLOD3	yes	0.488564	0.000494587
O60678;O60678-2	O60678	Protein arginine N-methyltransferase 3 (EC 2.1.1.-) (Heterogeneous nuclear ribonucleoprotein methyltransferase-like protein 3)	PRMT3 HRMT1L3		1.15843	NA
O60687	O60687	Sushi repeat-containing protein SRPX2 (Sushi-repeat protein upregulated in leukemia)	SRPX2 SRPUL	yes	0.324742	0.108862
O60701;O60701-2;O60701-3;E7ER83;E7ETF4;E7EV97;E7ER95;D6RHF4;E9PBD2	O60701	UDP-glucose 6-dehydrogenase (UDP-Glc dehydrogenase) (UDP-GlcDH) (UDPGDH) (EC 1.1.1.22)	UGDH		4.06055	1.8913e-13
O60763;O60763-2;F5GZ76;F5H4X1;F5GYR8;H0Y7C0	O60763	General vesicular transport factor p115 (Protein USO1 homolog) (Transcytosis-associated protein) (TAP) (Vesicle-docking protein)	USO1 VDP	yes	1.3188	0.0549314
O60828-2;O60828;O60828-5;O60828-4;O60828-6;H7C053;C9JQA1;O60828-3;O60828-10;O60828-9;O60828-8;O60828-7	O60828	Polyglutamine-binding protein 1 (PQBP-1) (38 kDa nuclear protein containing a WW domain) (Npw38) (Polyglutamine tract-binding protein 1)	PQBP1 NPW38 JM26		1.27596	0.392874
O60841	O60841	Eukaryotic translation initiation factor 5B (eIF-5B) (Translation initiation factor IF-2)	EIF5B IF2 KIAA0741		2.31361	0.00179227
O60869-2;O60869	O60869	Endothelial differentiation-related factor 1 (EDF-1) (Multiprotein-bridging factor 1) (MBF1)	EDF1		3.29884	0.00275218
O60888-3;O60888;O60888-2;C9IZG4;C9IZQ5	O60888	Protein CutA (Acetylcholinesterase-associated protein) (Brain acetylcholinesterase putative membrane anchor)	CUTA ACHAP C6orf82	yes	0.631394	0.0317401
O60911	O60911	Cathepsin L2 (EC 3.4.22.43) (Cathepsin U) (Cathepsin V)	CTSV CATL2 CTSL2 CTSU UNQ268/PRO305	yes	0.445425	0.24953
O75063	O75063	Glycosaminoglycan xylosylkinase (EC 2.7.1.-) (Protein FAM20B) (Xylose kinase)	FAM20B KIAA0475	yes	0.278206	0.260435
O75083;O75083-3;D6RD66	O75083	WD repeat-containing protein 1 (Actin-interacting protein 1) (AIP1) (NORI-1)	WDR1		1.44064	0.000124169
O75116;E9PF63;D6REE7;C9JFJ0;Q13464	O75116	Rho-associated protein kinase 2 (EC 2.7.11.1) (Rho kinase 2) (Rho-associated, coiled-coil-containing protein kinase 2) (Rho-associated, coiled-coil-containing protein kinase II) (ROCK-II) (p164 ROCK-2)	ROCK2 KIAA0619	yes	1.84676	NA
O75223;B8ZZK2;M0QZK8;B8ZZN4;H7BZK5;O75223-2;B8ZZR8	O75223	Gamma-glutamylcyclotransferase (EC 2.3.2.4) (Cytochrome c-releasing factor 21)	GGCT C7orf24 CRF21		1.57833	0.199721
O75326;O75326-2;F5GYX3	O75326	Semaphorin-7A (CDw108) (JMH blood group antigen) (John-Milton-Hargen human blood group Ag) (Semaphorin-K1) (Sema K1) (Semaphorin-L) (Sema L) (CD antigen CD108)	SEMA7A CD108 SEMAL	yes	0.420858	0.209291
O75340-2;O75340;H0Y9X3;H0Y9N1	O75340	Programmed cell death protein 6 (Apoptosis-linked gene 2 protein) (Probable calcium-binding protein ALG-2)	PDCD6 ALG2	yes	1.40407	0.645721
O75348;C9JYK3;O95670-2;F2Z307;O95670;C9JRT2	O75348	V-type proton ATPase subunit G 1 (V-ATPase subunit G 1) (V-ATPase 13 kDa subunit 1) (Vacuolar proton pump subunit G 1) (Vacuolar proton pump subunit M16)	ATP6V1G1 ATP6G ATP6G1 ATP6J		3.47188	NA
O75367-2;O75367-3;O75367;D6RCF2;B4DJC3;Q9P0M6	O75367	Core histone macro-H2A.1 (Histone macroH2A1) (mH2A1) (Histone H2A.y) (H2A/y) (Medulloblastoma antigen MU-MB-50.205)	H2AFY MACROH2A1		1.13214	0.878335
O75368	O75368	SH3 domain-binding glutamic acid-rich-like protein	SH3BGRL		1.71709	0.0199142
O75369-8	O75369	Filamin-B (FLN-B) (ABP-278) (ABP-280 homolog) (Actin-binding-like protein) (Beta-filamin) (Filamin homolog 1) (Fh1) (Filamin-3) (Thyroid autoantigen) (Truncated actin-binding protein) (Truncated ABP)	FLNB FLN1L FLN3 TABP TAP		0.267208	NA
O75396	O75396	Vesicle-trafficking protein SEC22b (ER-Golgi SNARE of 24 kDa) (ERS-24) (ERS24) (SEC22 vesicle-trafficking protein homolog B) (SEC22 vesicle-trafficking protein-like 1)	SEC22B SEC22L1	yes	#VALUE!	NA
O75436;F5H4L7;G3V1N8;O75436-2	O75436	Vacuolar protein sorting-associated protein 26A (Vesicle protein sorting 26A) (hVPS26)	VPS26A VPS26	yes	1.266	0.508939
O75494-5;Q5JRI1;O75494-4;Q5JRI3;O75494-3;O75494-2;O75494	O75494	Serine/arginine-rich splicing factor 10 (40 kDa SR-repressor protein) (SRrp40) (FUS-interacting serine-arginine-rich protein 1) (Splicing factor SRp38) (Splicing factor, arginine/serine-rich 13A) (TLS-associated protein with Ser-Arg repeats) (TASR) (TLS-associated protein with SR repeats) (TLS-associated serine-arginine protein) (TLS-associated SR protein)	SRSF10 FUSIP1 FUSIP2 SFRS13A TASR		0.253261	0.298457
O75503	O75503	Ceroid-lipofuscinosis neuronal protein 5 (Protein CLN5)	CLN5	yes	0.480581	0.195839
O75509	O75509	Tumor necrosis factor receptor superfamily member 21 (Death receptor 6) (CD antigen CD358)	TNFRSF21 DR6 UNQ437/PRO868	yes	0.57793	0.0184068
O75531	O75531	Barrier-to-autointegration factor (Breakpoint cluster region protein 1) [Cleaved into: Barrier-to-autointegration factor, N-terminally processed]	BANF1 BAF BCRG1	yes	1.12818	0.84712
O75533;H7C341;O75533-2;B4DGZ4;F8WC19	O75533	Splicing factor 3B subunit 1 (Pre-mRNA-splicing factor SF3b 155 kDa subunit) (SF3b155) (Spliceosome-associated protein 155) (SAP 155)	SF3B1 SAP155	yes	1.86579	0.0121796
O75534-2;O75534;O75534-3;G5E9Q2;E9PLT0;E9PKN4;E9PLD4	O75534	Cold shock domain-containing protein E1 (N-ras upstream gene protein) (Protein UNR)	CSDE1 D1S155E KIAA0885 NRU UNR		1.50847	0.689566
O75607	O75607	Nucleoplasmin-3	NPM3	yes	0.745323	NA
O75608-2;O75608;E5RJA0;E5RGR0;E5RJ48;E5RI35	O75608	Acyl-protein thioesterase 1 (APT-1) (hAPT1) (EC 3.1.2.-) (Lysophospholipase 1) (Lysophospholipase I) (LPL-I) (LysoPLA I)	LYPLA1 APT1 LPL1		3.05706	0.0133992
O75629	O75629	Protein CREG1 (Cellular repressor of E1A-stimulated genes 1)	CREG1 CREG UNQ727/PRO1409	yes	0.305556	0.0194403
O75643;O75643-2;C9JAQ9;B4E0P5	O75643	U5 small nuclear ribonucleoprotein 200 kDa helicase (EC 3.6.4.13) (Activating signal cointegrator 1 complex subunit 3-like 1) (BRR2 homolog) (U5 snRNP-specific 200 kDa protein) (U5-200KD)	SNRNP200 ASCC3L1 HELIC2 KIAA0788		2.33543	0.179959
O75663;O75663-2	O75663	TIP41-like protein (Putative MAPK-activating protein PM10) (Type 2A-interacting protein) (TIP)	TIPRL		1.42106	0.422029
O75718;C9JP16;Q92791	O75718	Cartilage-associated protein	CRTAP CASP	yes	0.493304	0.0757617
O75821;K7ENA8;K7ER90;K7EL20;K7EP16;K7EL60	O75821	Eukaryotic translation initiation factor 3 subunit G (eIF3g) (Eukaryotic translation initiation factor 3 RNA-binding subunit) (eIF-3 RNA-binding subunit) (Eukaryotic translation initiation factor 3 subunit 4) (eIF-3-delta) (eIF3 p42) (eIF3 p44)	EIF3G EIF3S4		2.19183	0.0642031
O75828	O75828	Carbonyl reductase [NADPH] 3 (EC 1.1.1.184) (NADPH-dependent carbonyl reductase 3)	CBR3		1.49927	0.0800926
O75874;C9J4N6;C9JLU6;C9JJE5;B4DSZ6;B4DFL2;P48735	O75874	Isocitrate dehydrogenase [NADP] cytoplasmic (IDH) (EC 1.1.1.42) (Cytosolic NADP-isocitrate dehydrogenase) (IDP) (NADP(+)-specific ICDH) (Oxalosuccinate decarboxylase)	IDH1 PICD		1.45917	0.101348
O75882-2;O75882;O75882-3;Q5VV63	O75882	Attractin (DPPT-L) (Mahogany homolog)	ATRN KIAA0548 MGCA	yes	0.428691	0
O75884;O75884-2	O75884	Putative hydrolase RBBP9 (EC 3.-.-.-) (B5T-overexpressed gene protein) (Protein BOG) (Retinoblastoma-binding protein 10) (RBBP-10) (Retinoblastoma-binding protein 9) (RBBP-9)	RBBP9 BOG RBBP10		1.42238	0.298457
O75934	O75934	Pre-mRNA-splicing factor SPF27 (Breast carcinoma-amplified sequence 2) (DNA amplified in mammary carcinoma 1 protein) (Spliceosome-associated protein SPF 27)	BCAS2 DAM1		2.43236	NA
O75976;O75976-2;J3QQJ4	O75976	Carboxypeptidase D (EC 3.4.17.22) (Metallocarboxypeptidase D) (gp180)	CPD	yes	0.918391	0.656878
O76003	O76003	Glutaredoxin-3 (PKC-interacting cousin of thioredoxin) (PICOT) (PKC-theta-interacting protein) (PKCq-interacting protein) (Thioredoxin-like protein 2)	GLRX3 PICOT TXNL2 HUSSY-22	yes	1.51051	0.154719
O76061;H0YB13;E5RG57	O76061	Stanniocalcin-2 (STC-2) (Stanniocalcin-related protein) (STC-related protein) (STCRP)	STC2	yes	0.465999	0.0384203
O76071	O76071	Probable cytosolic iron-sulfur protein assembly protein CIAO1 (WD repeat-containing protein 39)	CIAO1 WDR39		1.10311	0.760374
O94760;O94760-2;B4DYP1;B4DGT0	O94760	N(G),N(G)-dimethylarginine dimethylaminohydrolase 1 (DDAH-1) (Dimethylarginine dimethylaminohydrolase 1) (EC 3.5.3.18) (DDAHI) (Dimethylargininase-1)	DDAH1 DDAH		1.44642	0.57959
O94766;B7ZAB3;G3V150;E9PNA1	O94766	Galactosylgalactosylxylosylprotein 3-beta-glucuronosyltransferase 3 (EC 2.4.1.135) (Beta-1,3-glucuronyltransferase 3) (Glucuronosyltransferase I) (GlcAT-I) (UDP-GlcUA:Gal beta-1,3-Gal-R glucuronyltransferase) (GlcUAT-I)	B3GAT3	yes	0.927198	NA
O94907;D6RGF1;D6RCC2;Q9UBU2	O94907	Dickkopf-related protein 1 (Dickkopf-1) (Dkk-1) (hDkk-1) (SK)	DKK1 UNQ492/PRO1008	yes	0.613755	0.0566233
O94973;O94973-2;O94973-3;E9PJJ7;E9PR62;E9PNC4	O94973	AP-2 complex subunit alpha-2 (100 kDa coated vesicle protein C) (Adaptor protein complex AP-2 subunit alpha-2) (Adaptor-related protein complex 2 subunit alpha-2) (Alpha-adaptin C) (Alpha2-adaptin) (Clathrin assembly protein complex 2 alpha-C large chain) (Huntingtin yeast partner J) (Huntingtin-interacting protein 9) (HIP-9) (Huntingtin-interacting protein J) (Plasma membrane adaptor HA2/AP2 ada…	AP2A2 ADTAB CLAPA2 HIP9 HYPJ KIAA0899	yes	0.158464	0.330134
O94979-6;O94979-3;B7ZL00;O94979-4;O94979-9;O94979-2;O94979;O94979-8;D6REX3;O94979-5;D6RHZ5;H0Y9T9;O94979-7;H7BXG7;D6RE64;D6RCQ9;D6RBT0;D6RHE8;H0YAF5;H0Y8W8;H0YAB3	O94979	Protein transport protein Sec31A (ABP125) (ABP130) (SEC31-like protein 1) (SEC31-related protein A) (Web1-like protein)	SEC31A KIAA0905 SEC31L1 HSPC275 HSPC334	yes	1.0132	0.980917
O94985-2;Q5SR54	O94985	Calsyntenin-1 (Alcadein-alpha) (Alc-alpha) (Alzheimer-related cadherin-like protein) (Non-classical cadherin XB31alpha) [Cleaved into: Soluble Alc-alpha (SAlc-alpha); CTF1-alpha (C-terminal fragment 1-alpha)]	CLSTN1 CS1 KIAA0911	yes	0.482915	0.583413
O94992;Q96MH2	O94992	Protein HEXIM1 (Cardiac lineage protein 1) (Estrogen down-regulated gene 1 protein) (Hexamethylene bis-acetamide-inducible protein 1) (Menage a quatre protein 1)	HEXIM1 CLP1 EDG1 HIS1 MAQ1		1.39301	0.661993
O95084;B4E2J3;E9PRR2	O95084	Serine protease 23 (EC 3.4.21.-) (Putative secreted protein Zsig13)	PRSS23 ZSIG13 UNQ270/PRO307	yes	0.943449	0.722415
E0CX15;O95185	O95185	Netrin receptor UNC5C (Protein unc-5 homolog 3) (Protein unc-5 homolog C)	UNC5C UNC5H3	yes	3.27907	0.153017
O95336;M0R261;M0R1L2;M0R0U3	O95336	6-phosphogluconolactonase (6PGL) (EC 3.1.1.31)	PGLS		1.45273	0.0100257
O95361;H0Y626;B3KP96;O95361-2;K7ENN8;J3KPT5;K7EL43;Q309B1;J3QL38;I3L3K9;I3L2F3;J3QKY5	O95361	Tripartite motif-containing protein 16 (Estrogen-responsive B box protein)	TRIM16 EBBP		1.11172	0.726895
O95373;E9PLB2;E9PLJ0;O15397-2;O15397	O95373	Importin-7 (Imp7) (Ran-binding protein 7) (RanBP7)	IPO7 RANBP7		1.39923	0.0762115
O95376	O95376	E3 ubiquitin-protein ligase ARIH2 (ARI-2) (Protein ariadne-2 homolog) (EC 6.3.2.-) (Triad1 protein)	ARIH2 ARI2 TRIAD1 HT005		1.19998	0.452031
O95394;D6RF12;E9PF86;J3KN95;D6RIS6;D6RCD1;H0Y8I3;D6RC77;D6RCQ8;D6RF77;H0Y987	O95394	Phosphoacetylglucosamine mutase (PAGM) (EC 5.4.2.3) (Acetylglucosamine phosphomutase) (N-acetylglucosamine-phosphate mutase) (Phosphoglucomutase-3) (PGM 3)	PGM3 AGM1		1.05534	0.942468
O95395;H0YMW7;H0YM40;H0YNA3	O95395	Beta-1,3-galactosyl-O-glycosyl-glycoprotein beta-1,6-N-acetylglucosaminyltransferase 3 (EC 2.4.1.102) (EC 2.4.1.150) (C2GnT-mucin type) (C2GnT-M) (hC2GnT-M) (Core 2/core 4 beta-1,6-N-acetylglucosaminyltransferase) (C2/4GnT)	GCNT3	yes	0.666282	0.0151529
O95399;Q5H8X8;O95399-2	O95399	Urotensin-2 (Urotensin II) (U-II) (UII)	UTS2 UNQ525/PRO1068	yes	1.32472	NA
O95400	O95400	CD2 antigen cytoplasmic tail-binding protein 2 (CD2 cytoplasmic domain-binding protein 2) (CD2 tail-binding protein 2) (U5 snRNP 52K protein) (U5-52K)	CD2BP2 KIAA1178		0.568005	NA
O95433;G3V438;B4DUR9;H0YJG7;H0YJU2;H0YJG6;H0YJ63;G3V3W9	O95433	Activator of 90 kDa heat shock protein ATPase homolog 1 (AHA1) (p38)	AHSA1 C14orf3 HSPC322		1.82926	0.0374298
O95497	O95497	Pantetheinase (EC 3.5.1.92) (Pantetheine hydrolase) (Tiff66) (Vascular non-inflammatory molecule 1) (Vanin-1)	VNN1	yes	1.3013	0.468976
O95630;C9JK83;C9JEK5;F5H5B9;C9JZ93	O95630	STAM-binding protein (EC 3.4.19.-) (Associated molecule with the SH3 domain of STAM) (Endosome-associated ubiquitin isopeptidase)	STAMBP AMSH	yes	2.90963	NA
O95633-2;O95633;K7ES54;K7EMC8	O95633	Follistatin-related protein 3 (Follistatin-like protein 3) (Follistatin-related gene protein)	FSTL3 FLRG UNQ674/PRO1308	yes	0.523239	0.017247
O95747;C9JIG9	O95747	Serine/threonine-protein kinase OSR1 (EC 2.7.11.1) (Oxidative stress-responsive 1 protein)	OXSR1 KIAA1101 OSR1		0.821986	0.825517
O95777;F2Z2Y6;C9JIZ0;C9JNV3	O95777	U6 snRNA-associated Sm-like protein LSm8	LSM8		2.11826	0.298457
O95782-2;O95782;M0R2D9	O95782	AP-2 complex subunit alpha-1 (100 kDa coated vesicle protein A) (Adaptor protein complex AP-2 subunit alpha-1) (Adaptor-related protein complex 2 subunit alpha-1) (Alpha-adaptin A) (Alpha1-adaptin) (Clathrin assembly protein complex 2 alpha-A large chain) (Plasma membrane adaptor HA2/AP2 adaptin alpha A subunit)	AP2A1 ADTAA CLAPA1	yes	1.12028	0.616345
O95816;B4DXE2;A2A296	O95816	BAG family molecular chaperone regulator 2 (BAG-2) (Bcl-2-associated athanogene 2)	BAG2		3.2303	0.0835247
O95817;C9JFK9	O95817	BAG family molecular chaperone regulator 3 (BAG-3) (Bcl-2-associated athanogene 3) (Bcl-2-binding protein Bis) (Docking protein CAIR-1)	BAG3 BIS		1.52179	0.522863
O95831-3;O95831;O95831-2;E9PMA0;O95831-5;Q1L6K4;O95831-4	O95831	Apoptosis-inducing factor 1, mitochondrial (EC 1.1.1.-) (Programmed cell death protein 8)	AIFM1 AIF PDCD8	yes	1.39451	NA
O95865;H0Y7N1;A3KGN5;Q5SSV3;Q5SRR8	O95865	N(G),N(G)-dimethylarginine dimethylaminohydrolase 2 (DDAH-2) (Dimethylarginine dimethylaminohydrolase 2) (EC 3.5.3.18) (DDAHII) (Dimethylargininase-2) (Protein G6a) (S-phase protein)	DDAH2 DDAH G6A NG30		1.32135	0.0270394
O95980	O95980	Reversion-inducing cysteine-rich protein with Kazal motifs (hRECK) (Suppressor of tumorigenicity 15 protein)	RECK ST15	yes	0.877099	NA
O95989	O95989	Diphosphoinositol polyphosphate phosphohydrolase 1 (DIPP-1) (EC 3.6.1.52) (Diadenosine 5',5'''-P1,P6-hexaphosphate hydrolase 1) (EC 3.6.1.-) (Nucleoside diphosphate-linked moiety X motif 3) (Nudix motif 3)	NUDT3 DIPP DIPP1		1.1425	NA
O95994;Q4JM47;B5MC07;C9J3E2;H7C3Z9;H7C040;B5MC62;Q8TD06	O95994	Anterior gradient protein 2 homolog (AG-2) (hAG-2) (HPC8) (Secreted cement gland protein XAG-2 homolog)	AGR2 AG2 UNQ515/PRO1030	yes	0.746049	0.322398
O96019-2;O96019;H7C5S0;O94805	O96019	Actin-like protein 6A (53 kDa BRG1-associated factor A) (Actin-related protein Baf53a) (ArpNbeta) (BRG1-associated factor 53A) (BAF53A) (INO80 complex subunit K)	ACTL6A BAF53 BAF53A INO80K		1.73173	NA
P00338;P00338-3;P00338-4;F5H308;P00338-5;P00338-2;F5GXY2;F5GYU2;F5GXH2;F5H5J4;F5H6W8;F5GZQ4;F5H8H6;F5GXC7;F5GWW2;F5GXU1;Q6ZMR3;F5H5G7;F5H155;G3XAP5;F5H245;P07864	P00338	L-lactate dehydrogenase A chain (LDH-A) (EC 1.1.1.27) (Cell proliferation-inducing gene 19 protein) (LDH muscle subunit) (LDH-M) (Renal carcinoma antigen NY-REN-59)	LDHA PIG19		1.61757	0.00868493
P00352;Q5SYQ9;Q5SYQ8;Q5SYQ7;H0Y2X5;H0YM00;O94788-2;H0YMG7;O94788-3;P47895;P30837;O94788	P00352	Retinal dehydrogenase 1 (RALDH 1) (RalDH1) (EC 1.2.1.36) (ALDH-E1) (ALHDII) (Aldehyde dehydrogenase family 1 member A1) (Aldehyde dehydrogenase, cytosolic)	ALDH1A1 ALDC ALDH1 PUMB1		1.41826	0.00176311
P00367;B4DGN5;B3KV55;P49448	P00367	Glutamate dehydrogenase 1, mitochondrial (GDH 1) (EC 1.4.1.3)	GLUD1 GLUD	yes	2.32871	0.00303674
P00390-2;P00390;P00390-3;P00390-4;P00390-5;H0YBD4;H0YC68;E5RI06	P00390	Glutathione reductase, mitochondrial (GR) (GRase) (EC 1.8.1.7)	GSR GLUR GRD1		1.59838	0.00736713
P00441;H7BYH4	P00441	Superoxide dismutase [Cu-Zn] (EC 1.15.1.1) (Superoxide dismutase 1) (hSod1)	SOD1		1.56362	0.116276
P00450;E9PFZ2;H7C5R1;D6RE86;H7C5N5	P00450	Ceruloplasmin (EC 1.16.3.1) (Ferroxidase)	CP	yes	0.346905	4.72898e-09
P00491;G3V5M2;G3V308;G3V2H3;G3V393	P00491	Purine nucleoside phosphorylase (PNP) (EC 2.4.2.1) (Inosine phosphorylase) (Inosine-guanosine phosphorylase)	PNP NP		1.92444	0.0115393
P00492	P00492	Hypoxanthine-guanine phosphoribosyltransferase (HGPRT) (HGPRTase) (EC 2.4.2.8)	HPRT1 HPRT		2.0491	0.000657858
P00505;E7ERW2	P00505	Aspartate aminotransferase, mitochondrial (mAspAT) (EC 2.6.1.1) (EC 2.6.1.7) (Fatty acid-binding protein) (FABP-1) (Glutamate oxaloacetate transaminase 2) (Kynurenine aminotransferase 4) (Kynurenine aminotransferase IV) (Kynurenine--oxoglutarate transaminase 4) (Kynurenine--oxoglutarate transaminase IV) (Plasma membrane-associated fatty acid-binding protein) (FABPpm) (Transaminase A)	GOT2	yes	1.99798	0.00401468
P00558;B7Z7A9;E7ERH5;P07205	P00558	Phosphoglycerate kinase 1 (EC 2.7.2.3) (Cell migration-inducing gene 10 protein) (Primer recognition protein 2) (PRP 2)	PGK1 PGKA MIG10 OK/SW-cl.110		1.48068	0.00323052
P00568;Q5T9B7;H0Y4J6;H0YID2;Q9Y6K8-2;Q9Y6K8-3;Q9Y6K8	P00568	Adenylate kinase isoenzyme 1 (AK 1) (EC 2.7.4.3) (EC 2.7.4.6) (ATP-AMP transphosphorylase 1) (ATP:AMP phosphotransferase) (Adenylate monophosphate kinase) (Myokinase)	AK1		2.11969	0.054187
P00736	P00736	Complement C1r subcomponent (EC 3.4.21.41) (Complement component 1 subcomponent r) [Cleaved into: Complement C1r subcomponent heavy chain; Complement C1r subcomponent light chain]	C1R	yes	0.555572	0.287017
P00746;K7ERG9	P00746	Complement factor D (EC 3.4.21.46) (Adipsin) (C3 convertase activator) (Properdin factor D)	CFD DF PFD	yes	0.300128	0.0251185
P00749-2;E7ET40;P00749;E7ESM2	P00749	Urokinase-type plasminogen activator (U-plasminogen activator) (uPA) (EC 3.4.21.73) [Cleaved into: Urokinase-type plasminogen activator long chain A; Urokinase-type plasminogen activator short chain A; Urokinase-type plasminogen activator chain B]	PLAU	yes	2.02484	1.14793e-05
P00813;F5GWI4;F5GXW0	P00813	Adenosine deaminase (EC 3.5.4.4) (Adenosine aminohydrolase)	ADA ADA1	yes	1.27844	0.293197
P01011;G3V5I3;G3V3A0;G3V595;P01011-2	P01011	Alpha-1-antichymotrypsin (ACT) (Cell growth-inhibiting gene 24/25 protein) (Serpin A3) [Cleaved into: Alpha-1-antichymotrypsin His-Pro-less]	SERPINA3 AACT GIG24 GIG25	yes	1.91689	0.121349
P01024;M0QYC8;M0QXZ3;M0R0Q9	P01024	Complement C3 (C3 and PZP-like alpha-2-macroglobulin domain-containing protein 1) [Cleaved into: Complement C3 beta chain; C3-beta-c (C3bc); Complement C3 alpha chain; C3a anaphylatoxin; Acylation stimulating protein (ASP) (C3adesArg); Complement C3b alpha' chain; Complement C3c alpha' chain fragment 1; Complement C3dg fragment; Complement C3g fragment; Complement C3d fragment; Complement C3f fra…	C3 CPAMD1	yes	0.81989	0.00863878
P01031	P01031	Complement C5 (C3 and PZP-like alpha-2-macroglobulin domain-containing protein 4) [Cleaved into: Complement C5 beta chain; Complement C5 alpha chain; C5a anaphylatoxin; Complement C5 alpha' chain]	C5 CPAMD4	yes	0.398388	0
P01034	P01034	Cystatin-C (Cystatin-3) (Gamma-trace) (Neuroendocrine basic polypeptide) (Post-gamma-globulin)	CST3	yes	0.525255	0.000301561
P01037;P01036;P09228	P01037	Cystatin-SN (Cystain-SA-I) (Cystatin-1) (Salivary cystatin-SA-1)	CST1	yes	0.906306	0.644913
P01130-5;P01130;J3KMZ9;H0YMD1;P01130-4;P01130-2;H0YNT7;H0YM92;H0YMQ3	P01130	Low-density lipoprotein receptor (LDL receptor)	LDLR	yes	1.7101	NA
P01137;M0R2S0	P01137	Transforming growth factor beta-1 (TGF-beta-1) [Cleaved into: Latency-associated peptide (LAP)]	TGFB1 TGFB	yes	0.663885	0.029799
P01344;P01344-2;P01344-3	P01344	Insulin-like growth factor II (IGF-II) (Somatomedin-A) [Cleaved into: Insulin-like growth factor II; Insulin-like growth factor II Ala-25 Del; Preptin]	IGF2 PP1446	yes	0.512267	0.160778
P02462-2;P02462	P02462	Collagen alpha-1(IV) chain [Cleaved into: Arresten]	COL4A1	yes	0.804479	0.564314
P02545;Q6UYC3;P02545-3;D6RAQ3;P02545-4	P02545	Prelamin-A/C [Cleaved into: Lamin-A/C (70 kDa lamin) (Renal carcinoma antigen NY-REN-32)]	LMNA LMN1		0.958541	0.767422
P02545-2;Q5TCI8;H0YAB0	P02545	Prelamin-A/C [Cleaved into: Lamin-A/C (70 kDa lamin) (Renal carcinoma antigen NY-REN-32)]	LMNA LMN1		0.849225	0.578177
P02656;B0YIW2	P02656	Apolipoprotein C-III (Apo-CIII) (ApoC-III) (Apolipoprotein C3)	APOC3	yes	0.727675	0.497797
P02671-2;P02671	P02671	Fibrinogen alpha chain [Cleaved into: Fibrinopeptide A; Fibrinogen alpha chain]	FGA	yes	0.263011	3.51525e-07
P02675;D6REL8	P02675	Fibrinogen beta chain [Cleaved into: Fibrinopeptide B; Fibrinogen beta chain]	FGB	yes	0.175181	0.000365251
P02679-2;P02679;C9JEU5;C9JC84;C9JPQ9;C9JU00	P02679	Fibrinogen gamma chain	FGG PRO2061	yes	0.360579	1.07505e-05
P02749;J3KS17;J3QRN2;J3QLI0	P02749	Beta-2-glycoprotein 1 (APC inhibitor) (Activated protein C-binding protein) (Anticardiolipin cofactor) (Apolipoprotein H) (Apo-H) (Beta-2-glycoprotein I) (B2GPI) (Beta(2)GPI)	APOH B2G1	yes	0.31469	0.00107263
P02750	P02750	Leucine-rich alpha-2-glycoprotein (LRG)	LRG1 LRG	yes	1.18647	NA
P02760;B7Z8R6	P02760	Protein AMBP [Cleaved into: Alpha-1-microglobulin (Protein HC) (Alpha-1 microglycoprotein) (Complex-forming glycoprotein heterogeneous in charge); Inter-alpha-trypsin inhibitor light chain (ITI-LC) (Bikunin) (EDC1) (HI-30) (Uronic-acid-rich protein); Trypstatin]	AMBP HCP ITIL	yes	0.4151	0.00365447
P02795;H3BSP9	P02795	Metallothionein-2 (MT-2) (Metallothionein-2A) (Metallothionein-II) (MT-II)	MT2A CES1 MT2		1.24079	0.465527
P03950	P03950	Angiogenin (EC 3.1.27.-) (Ribonuclease 5) (RNase 5)	ANG RNASE5	yes	0.727403	0.366408
P03973	P03973	Antileukoproteinase (ALP) (BLPI) (HUSI-1) (Mucus proteinase inhibitor) (MPI) (Protease inhibitor WAP4) (Secretory leukocyte protease inhibitor) (Seminal proteinase inhibitor) (WAP four-disulfide core domain protein 4)	SLPI WAP4 WFDC4	yes	0.205645	NA
P04004;F5GX75;H0YJW9	P04004	Vitronectin (VN) (S-protein) (Serum-spreading factor) (V75) [Cleaved into: Vitronectin V65 subunit; Vitronectin V10 subunit; Somatomedin-B]	VTN	yes	0.684594	0.461526
P04066	P04066	Tissue alpha-L-fucosidase (EC 3.2.1.51) (Alpha-L-fucosidase I) (Alpha-L-fucoside fucohydrolase 1) (Alpha-L-fucosidase 1)	FUCA1 Nbla10230	yes	0.535749	0.000260506
P04075;J3KPS3;H3BQN4;H3BPS8;H3BUH7;H3BR04;H3BMQ8;H3BU78;H3BR68	P04075	Fructose-bisphosphate aldolase A (EC 4.1.2.13) (Lung cancer antigen NY-LU-1) (Muscle-type aldolase)	ALDOA ALDA		1.43927	0.010396
P04080	P04080	Cystatin-B (CPI-B) (Liver thiol proteinase inhibitor) (Stefin-B)	CSTB CST6 STFB		1.93037	0.0796954
P04083;Q5T3N1;Q5T3N0	P04083	Annexin A1 (Annexin I) (Annexin-1) (Calpactin II) (Calpactin-2) (Chromobindin-9) (Lipocortin I) (Phospholipase A2 inhibitory protein) (p35)	ANXA1 ANX1 LPC1	yes	1.13223	0.235449
P04085-2;H7BYW6;P04085	P04085	Platelet-derived growth factor subunit A (PDGF subunit A) (PDGF-1) (Platelet-derived growth factor A chain) (Platelet-derived growth factor alpha polypeptide)	PDGFA PDGF1	yes	0.423384	0.0199146
P04155	P04155	Trefoil factor 1 (Breast cancer estrogen-inducible protein) (PNR-2) (Polypeptide P1.A) (hP1.A) (Protein pS2)	TFF1 BCEI PS2	yes	0.599395	0.0809428
P04156-2;A2A2V1;P04156	P04156	Major prion protein (PrP) (ASCR) (PrP27-30) (PrP33-35C) (CD antigen CD230)	PRNP ALTPRP PRIP PRP	yes	2.98253	0.350626
P04406;E7EUT4;E7EUT5	P04406	Glyceraldehyde-3-phosphate dehydrogenase (GAPDH) (EC 1.2.1.12) (Peptidyl-cysteine S-nitrosylase GAPDH) (EC 2.6.99.-)	GAPDH GAPD CDABP0047 OK/SW-cl.12	yes	1.38653	0.208297
P04632;K7ELJ7;K7EIV0;K7EM73;K7EKD8;K7EP80;K7ES82;K7EK10;K7EMQ1;Q96L46	P04632	Calpain small subunit 1 (CSS1) (Calcium-activated neutral proteinase small subunit) (CANP small subunit) (Calcium-dependent protease small subunit) (CDPS) (Calcium-dependent protease small subunit 1) (Calpain regulatory subunit)	CAPNS1 CAPN4 CAPNS	yes	2.83975	0.0340219
P04792;F8WE04;C9J3N8	P04792	Heat shock protein beta-1 (HspB1) (28 kDa heat shock protein) (Estrogen-regulated 24 kDa protein) (Heat shock 27 kDa protein) (HSP 27) (Stress-responsive protein 27) (SRP27)	HSPB1 HSP27 HSP28		1.41319	0.234645
P05019-3;Q13429;P05019-2;E9PD02;P05019	P05019	Insulin-like growth factor I (IGF-I) (Mechano growth factor) (MGF) (Somatomedin-C)	IGF1 IBP1	yes	0.763571	0.440855
P05060	P05060	Secretogranin-1 (Chromogranin-B) (CgB) (Secretogranin I) (SgI) [Cleaved into: GAWK peptide; CCB peptide]	CHGB SCG1	yes	0.58926	0.721781
P05067-11;P05067-8;P05067;P05067-7;P05067-9;E9PEV0;P05067-4;P05067-6;P05067-3;P05067-5;E9PG40;P05067-10;H7C0V9;H7C104;P05067-2;H7C2L2	P05067	Amyloid beta A4 protein (ABPP) (APPI) (APP) (Alzheimer disease amyloid protein) (Cerebral vascular amyloid peptide) (CVAP) (PreA4) (Protease nexin-II) (PN-II) [Cleaved into: N-APP; Soluble APP-alpha (S-APP-alpha); Soluble APP-beta (S-APP-beta); C99; Beta-amyloid protein 42 (Beta-APP42); Beta-amyloid protein 40 (Beta-APP40); C83; P3(42); P3(40); C80; Gamma-secretase C-terminal fragment 59 (Amyloid…	APP A4 AD1	yes	0.575301	4.39974e-05
P05121;P05121-2;C9J272	P05121	Plasminogen activator inhibitor 1 (PAI) (PAI-1) (Endothelial plasminogen activator inhibitor) (Serpin E1)	SERPINE1 PAI1 PLANH1	yes	0.46816	0.0405368
P05198;G3V4T5;H0YJS4	P05198	Eukaryotic translation initiation factor 2 subunit 1 (Eukaryotic translation initiation factor 2 subunit alpha) (eIF-2-alpha) (eIF-2A) (eIF-2alpha)	EIF2S1 EIF2A		2.08877	0.00839298
P05204;O00479	P05204	Non-histone chromosomal protein HMG-17 (High mobility group nucleosome-binding domain-containing protein 2)	HMGN2 HMG17		2.89992	0.246166
P05305	P05305	Endothelin-1 (Preproendothelin-1) (PPET1) [Cleaved into: Endothelin-1 (ET-1); Big endothelin-1]	EDN1	yes	1.51547	0.704552
P05386	P05386	60S acidic ribosomal protein P1	RPLP1 RRP1		0.790256	0.824341
P05387;H0YDD8;P05386-2	P05387	60S acidic ribosomal protein P2 (Renal carcinoma antigen NY-REN-44)	RPLP2 D11S2243E RPP2	yes	1.68513	0.00904405
P05388;Q3B7A4;F8VWS0;F8VU65;G3V210;F8VQY6;F8VPE8;F8VRK7;F8VW21;F8VZS0;Q8NHW5;F8VS58;F8VWV4;F8W1K8	P05388	60S acidic ribosomal protein P0 (60S ribosomal protein L10E)	RPLP0		1.39152	0.042109
P05455;E9PFH8;E7ERC4;E9PGX9;E9PFL9	P05455	Lupus La protein (La autoantigen) (La ribonucleoprotein) (Sjoegren syndrome type B antigen) (SS-B)	SSB		1.30572	0.0970794
P05556;P05556-2;P05556-5;P05556-4;P05556-3;C9JPK5;H7C4N8;Q5T3E6;E9PLR6;E7EUI6;E7EQW5;E7ERX5	P05556	Integrin beta-1 (Fibronectin receptor subunit beta) (Glycoprotein IIa) (GPIIA) (VLA-4 subunit beta) (CD antigen CD29)	ITGB1 FNRB MDF2 MSK12	yes	0.714907	0.0515253
P05783;F8VZY9;CON__H-INV:HIT000015463	P05783	Keratin, type I cytoskeletal 18 (Cell proliferation-inducing gene 46 protein) (Cytokeratin-18) (CK-18) (Keratin-18) (K18)	KRT18 CYK18 PIG46		1.92109	0.00108796
P05997;P02458-1;P02458	P05997	Collagen alpha-2(V) chain	COL5A2	yes	0.442962	2.99176e-06
P06132;H0Y5R6;Q5T446	P06132	Uroporphyrinogen decarboxylase (UPD) (URO-D) (EC 4.1.1.37)	UROD		0.74378	NA
P06280	P06280	Alpha-galactosidase A (EC 3.2.1.22) (Alpha-D-galactosidase A) (Alpha-D-galactoside galactohydrolase) (Melibiase) (Agalsidase)	GLA	yes	0.576761	1.25222e-05
P06396;P06396-2;F5H1A8;P06396-3;Q5T0H9;Q5T0H8;Q5T0H7;Q5T0I0;Q5T0I1	P06396	Gelsolin (AGEL) (Actin-depolymerizing factor) (ADF) (Brevin)	GSN	yes	0.46291	0.0297675
P06703	P06703	Protein S100-A6 (Calcyclin) (Growth factor-inducible protein 2A9) (MLN 4) (Prolactin receptor-associated protein) (PRA) (S100 calcium-binding protein A6)	S100A6 CACY	yes	0.923753	0.874746
P06730;P06730-3;D6RBW1;P06730-2;H0Y8J7;D6RHE2;H0Y8X3;A6NMX2	P06730	Eukaryotic translation initiation factor 4E (eIF-4E) (eIF4E) (eIF-4F 25 kDa subunit) (mRNA cap-binding protein)	EIF4E EIF4EL1 EIF4F		5.87668	NA
P06733;P06733-2;K7EM90;K7EN23;K7EQF3;E5RI09;E5RG95;K7EPM1;K7EKN2;E5RGZ4	P06733	Alpha-enolase (EC 4.2.1.11) (2-phospho-D-glycerate hydro-lyase) (C-myc promoter-binding protein) (Enolase 1) (MBP-1) (MPB-1) (Non-neural enolase) (NNE) (Phosphopyruvate hydratase) (Plasminogen-binding protein)	ENO1 ENO1L1 MBPB1 MPB1	yes	1.62592	0.000939955
P06737-2;P06737;E9PK47;E9PMM6	P06737	Glycogen phosphorylase, liver form (EC 2.4.1.1)	PYGL		1.49992	0.000928922
P06744;P06744-2;K7EP41;K7ERC6;K7ELR7;K7ERK8;K7EIL4;K7ENR8;K7ESF4;Q8N196	P06744	Glucose-6-phosphate isomerase (GPI) (EC 5.3.1.9) (Autocrine motility factor) (AMF) (Neuroleukin) (NLK) (Phosphoglucose isomerase) (PGI) (Phosphohexose isomerase) (PHI) (Sperm antigen 36) (SA-36)	GPI	yes	1.6102	0.000146904
P06753-2;P06753-3;Q5VU58;Q5VU59;Q5VU61;J3KN67;A6NL28-2;A6NL28	P06753	Tropomyosin alpha-3 chain (Gamma-tropomyosin) (Tropomyosin-3) (Tropomyosin-5) (hTM5)	TPM3		1.40435	0.122167
P06756-3;P06756-2;P06756	P06756	Integrin alpha-V (Vitronectin receptor subunit alpha) (CD antigen CD51) [Cleaved into: Integrin alpha-V heavy chain; Integrin alpha-V light chain]	ITGAV MSK8 VNRA	yes	0.486383	0.55676
P06865;H3BS10;H3BP20;H3BTD4;E9PGL4;H3BU85;B4DKE7;H3BVH8;H3BT62;H3BQ04;H3BRP6	P06865	Beta-hexosaminidase subunit alpha (EC 3.2.1.52) (Beta-N-acetylhexosaminidase subunit alpha) (Hexosaminidase subunit A) (N-acetyl-beta-glucosaminidase subunit alpha)	HEXA	yes	0.576977	0.00180296
P07093	P07093	Glia-derived nexin (GDN) (Peptidase inhibitor 7) (PI-7) (Protease nexin 1) (PN-1) (Protease nexin I) (Serpin E2)	SERPINE2 PI7 PN1	yes	0.769708	NA
P07093-2;P07093-3;C9JN98;C9K031	P07093	Glia-derived nexin (GDN) (Peptidase inhibitor 7) (PI-7) (Protease nexin 1) (PN-1) (Protease nexin I) (Serpin E2)	SERPINE2 PI7 PN1	yes	0.498876	0.343112
P07108;P07108-3;P07108-2;P07108-4;P07108-5;P07108-6	P07108	Acyl-CoA-binding protein (ACBP) (Diazepam-binding inhibitor) (DBI) (Endozepine) (EP)	DBI		1.91164	0.320206
P07195;A8MW50;C9J7H8;F5H793	P07195	L-lactate dehydrogenase B chain (LDH-B) (EC 1.1.1.27) (LDH heart subunit) (LDH-H) (Renal carcinoma antigen NY-REN-46)	LDHB		1.21054	0.256771
P07204	P07204	Thrombomodulin (TM) (Fetomodulin) (CD antigen CD141)	THBD THRM	yes	0.630366	0.363723
P07225;G5E9F8;H7BXT0	P07225	Vitamin K-dependent protein S	PROS1 PROS	yes	0.404567	0.000114808
P07237;F5H8J2;H7BZ94;I3L2P8;H0Y3Z3;I3L398;I3L312;I3L0S0;I3NI03;I3L3U6;I3L4M2;I3L3P5;I3L514;I3L1Y5	P07237	Protein disulfide-isomerase (PDI) (EC 5.3.4.1) (Cellular thyroid hormone-binding protein) (Prolyl 4-hydroxylase subunit beta) (p55)	P4HB ERBA2L PDI PDIA1 PO4DB	yes	0.733319	0.0164489
P07311;G3V2U7;G3V3F8;P07311-2;G3V597	P07311	Acylphosphatase-1 (EC 3.6.1.7) (Acylphosphatase, erythrocyte isozyme) (Acylphosphatase, organ-common type isozyme) (Acylphosphate phosphohydrolase 1)	ACYP1 ACYPE		1.71683	NA
P07339;C9JH19;H7C469;F8WD96;H7C1V0;F8W787	P07339	Cathepsin D (EC 3.4.23.5) [Cleaved into: Cathepsin D light chain; Cathepsin D heavy chain]	CTSD CPSD	yes	0.56854	2.84672e-06
P07355;P07355-2;H0YN42;H0YMD0;H0YMU9;H0YM50;A6NMY6;H0YNP5;H0YN28;H0YL33;H0YKS4;H0YMM1;H0YKZ7;H0YLV6;H0YMT9;H0YKX9;H0YKL9;H0YMW4;H0YNA0;H0YKV8;H0YN52;H0YMD9;H0YKN4;H0YNB8;H0YLE2	P07355	Annexin A2 (Annexin II) (Annexin-2) (Calpactin I heavy chain) (Calpactin-1 heavy chain) (Chromobindin-8) (Lipocortin II) (Placental anticoagulant protein IV) (PAP-IV) (Protein I) (p36)	ANXA2 ANX2 ANX2L4 CAL1H LPC2D	yes	0.673105	0.00644756
P07384;E9PL37;E9PRM1;E9PIA9;E9PLX0;E9PJJ3;E9PLC9;E9PMC6;E9PJA6;E9PSA6;E9PLQ6;E9PQB3	P07384	Calpain-1 catalytic subunit (EC 3.4.22.52) (Calcium-activated neutral proteinase 1) (CANP 1) (Calpain mu-type) (Calpain-1 large subunit) (Cell proliferation-inducing gene 30 protein) (Micromolar-calpain) (muCANP)	CAPN1 CANPL1 PIG30	yes	1.22771	0.512133
P07686;Q5URX0;H0YA83;H0Y9B6;H0Y9M3;D6REQ8	P07686	Beta-hexosaminidase subunit beta (EC 3.2.1.52) (Beta-N-acetylhexosaminidase subunit beta) (Hexosaminidase subunit B) (Cervical cancer proto-oncogene 7 protein) (HCC-7) (N-acetyl-beta-glucosaminidase subunit beta) [Cleaved into: Beta-hexosaminidase subunit beta chain B; Beta-hexosaminidase subunit beta chain A]	HEXB HCC7	yes	0.631223	1.61081e-06
P07711;Q5T8F0;Q5NE16	P07711	Cathepsin L1 (EC 3.4.22.15) (Cathepsin L) (Major excreted protein) (MEP) [Cleaved into: Cathepsin L1 heavy chain; Cathepsin L1 light chain]	CTSL CTSL1	yes	0.394321	0.000543446
P07737;K7EJ44;CON__P02584;I3L3D5	P07737	Profilin-1 (Epididymis tissue protein Li 184a) (Profilin I)	PFN1		1.19361	0.465723
P07814	P07814	Bifunctional glutamate/proline--tRNA ligase (Bifunctional aminoacyl-tRNA synthetase) (Cell proliferation-inducing gene 32 protein) (Glutamatyl-prolyl-tRNA synthetase) [Includes: Glutamate--tRNA ligase (EC 6.1.1.17) (Glutamyl-tRNA synthetase) (GluRS); Proline--tRNA ligase (EC 6.1.1.15) (Prolyl-tRNA synthetase)]	EPRS GLNS PARS QARS QPRS PIG32		1.70043	0.0241383
P07858;E9PKQ7;E9PNL5;E9PHZ5;E9PLY3;E9PSG5;E9PQM1;E9PJ67;E9PCB3;E9PKD0;E9PR54;E9PL32;E9PS78	P07858	Cathepsin B (EC 3.4.22.1) (APP secretase) (APPS) (Cathepsin B1) [Cleaved into: Cathepsin B light chain; Cathepsin B heavy chain]	CTSB CPSB	yes	0.437717	0.000163792
P07900;P07900-2;Q86U12;G3V2J8;Q58FG0;Q14568	P07900	Heat shock protein HSP 90-alpha (Heat shock 86 kDa) (HSP 86) (HSP86) (Lipopolysaccharide-associated protein 2) (LAP-2) (LPS-associated protein 2) (Renal carcinoma antigen NY-REN-38)	HSP90AA1 HSP90A HSPC1 HSPCA	yes	1.79341	2.81369e-09
P07919	P07919	Cytochrome b-c1 complex subunit 6, mitochondrial (Complex III subunit 6) (Complex III subunit VIII) (Cytochrome c1 non-heme 11 kDa protein) (Mitochondrial hinge protein) (Ubiquinol-cytochrome c reductase complex 11 kDa protein)	UQCRH	yes	0.843873	0.767422
P07942;G3XAI2;E7EPA6;E9PCS6;C9J296	P07942	Laminin subunit beta-1 (Laminin B1 chain) (Laminin-1 subunit beta) (Laminin-10 subunit beta) (Laminin-12 subunit beta) (Laminin-2 subunit beta) (Laminin-6 subunit beta) (Laminin-8 subunit beta)	LAMB1	yes	0.552343	0
P07996;A8MZG1;P35442	P07996	Thrombospondin-1	THBS1 TSP TSP1	yes	0.49707	0.0012428
P08107;P08107-2;F8VZJ4;E7EP94;Q5SP16;E7EP11	P08107	Heat shock 70 kDa protein 1A/1B (Heat shock 70 kDa protein 1/2) (HSP70-1/HSP70-2) (HSP70.1/HSP70.2)	HSPA1A HSPA1 HSX70; HSPA1B		1.79745	7.90677e-06
P08123	P08123	Collagen alpha-2(I) chain (Alpha-2 type I collagen)	COL1A2	yes	2.90076	NA
P08185;G3V4V7;G3V350	P08185	Corticosteroid-binding globulin (CBG) (Serpin A6) (Transcortin)	SERPINA6 CBG	yes	1.12607	0.906261
P08195-3;F5GZS6;P08195;J3KPF3;P08195-4;P08195-2;H0YFS2;F5H0E2;F5GZI0;F5H867;H0YFX4;F5GZR9	P08195	4F2 cell-surface antigen heavy chain (4F2hc) (4F2 heavy chain antigen) (Lymphocyte activation antigen 4F2 large subunit) (Solute carrier family 3 member 2) (CD antigen CD98)	SLC3A2 MDU1	yes	0.537915	0.000151427
P08238;Q58FF7;Q5T9W8;H0Y6E4;H0Y5S7;H0Y598;Q58FG1	P08238	Heat shock protein HSP 90-beta (HSP 90) (Heat shock 84 kDa) (HSP 84) (HSP84)	HSP90AB1 HSP90B HSPC2 HSPCB		2.08931	1.26312e-05
P08243-2;P08243;P08243-3;F8WEJ5;C9J057;C9JT45;C9JLN6;C9JM09	P08243	Asparagine synthetase [glutamine-hydrolyzing] (EC 6.3.5.4) (Cell cycle control protein TS11) (Glutamine-dependent asparagine synthetase)	ASNS TS11		4.31118	0.00495578
P08253;P08253-3;P08253-2;H3BR66;H3BV48;H3BS34	P08253	72 kDa type IV collagenase (EC 3.4.24.24) (72 kDa gelatinase) (Gelatinase A) (Matrix metalloproteinase-2) (MMP-2) (TBE-1) [Cleaved into: PEX]	MMP2 CLG4A	yes	0.676243	0.434751
P08572;A2A352	P08572	Collagen alpha-2(IV) chain [Cleaved into: Canstatin]	COL4A2	yes	0.750952	0.153502
P08581;P08581-2;P08581-3;H7C174;H7C130;C9JKM5;C9JVH4;B4DPY6;H7C3Z8;H7C074;B4DY49;Q9H3Y6;P42685;Q04912-2;Q04912	P08581	Hepatocyte growth factor receptor (HGF receptor) (EC 2.7.10.1) (HGF/SF receptor) (Proto-oncogene c-Met) (Scatter factor receptor) (SF receptor) (Tyrosine-protein kinase Met)	MET	yes	0.82232	0.162106
P08582;P08582-2;C9JVN1	P08582	Melanotransferrin (Melanoma-associated antigen p97) (CD antigen CD228)	MFI2 MAP97	yes	0.397538	1.33223e-07
P08603;P08603-2;F8WDX4;Q5TFM2;Q03591;B1AKG0;Q6NSD3;Q02985-2;Q02985	P08603	Complement factor H (H factor 1)	CFH HF HF1 HF2	yes	0.440224	0
P08621-2;P08621;P08621-3;M0QYR1;P08621-4;M0QX04	P08621	U1 small nuclear ribonucleoprotein 70 kDa (U1 snRNP 70 kDa) (U1-70K) (snRNP70)	SNRNP70 RNPU1Z RPU1 SNRP70 U1AP1		1.16688	0.857765
P08670;B0YJC4;B0YJC5;Q5JVS8;H7C5W5;P41219;P17661;P41219-2;Q16352;P07197-2;E7EMV2;E7ESP9;P07197;P07196	P08670	Vimentin	VIM		1.65845	0.000205719
P08758;E7ENQ5;D6RBL5;E9PHT9;D6RBE9;D6RCN3	P08758	Annexin A5 (Anchorin CII) (Annexin V) (Annexin-5) (Calphobindin I) (CBP-I) (Endonexin II) (Lipocortin V) (Placental anticoagulant protein 4) (PP4) (Placental anticoagulant protein I) (PAP-I) (Thromboplastin inhibitor) (Vascular anticoagulant-alpha) (VAC-alpha)	ANXA5 ANX5 ENX2 PP4		0.498209	4.3456e-05
P09104;B7Z2X9;F5H0C8;P13929-2;P13929;P13929-3;F5H1C3;F5H5U1;F5GWQ3;F5GZ30	P09104	Gamma-enolase (EC 4.2.1.11) (2-phospho-D-glycerate hydro-lyase) (Enolase 2) (Neural enolase) (Neuron-specific enolase) (NSE)	ENO2	yes	1.20206	0.133274
P09211;A8MX94	P09211	Glutathione S-transferase P (EC 2.5.1.18) (GST class-pi) (GSTP1-1)	GSTP1 FAEES3 GST3		1.22209	0.508939
P09237	P09237	Matrilysin (EC 3.4.24.23) (Matrin) (Matrix metalloproteinase-7) (MMP-7) (Pump-1 protease) (Uterine metalloproteinase)	MMP7 MPSL1 PUMP1	yes	1.05892	0.869754
P09341	P09341	Growth-regulated alpha protein (C-X-C motif chemokine 1) (GRO-alpha(1-73)) (Melanoma growth stimulatory activity) (MGSA) (Neutrophil-activating protein 3) (NAP-3) [Cleaved into: GRO-alpha(4-73); GRO-alpha(5-73); GRO-alpha(6-73)]	CXCL1 GRO GRO1 GROA MGSA SCYB1	yes	4.30357	0.0164732
P09382;F8WEI7	P09382	Galectin-1 (Gal-1) (14 kDa laminin-binding protein) (HLBP14) (14 kDa lectin) (Beta-galactoside-binding lectin L-14-I) (Galaptin) (HBL) (HPL) (Lactose-binding lectin 1) (Lectin galactoside-binding soluble 1) (Putative MAPK-activating protein PM12) (S-Lac lectin 1)	LGALS1	yes	1.787	0.0141974
P09417;B3KW71;B7Z415;D6RGG7;D6RHJ7;H0Y8F7	P09417	Dihydropteridine reductase (EC 1.5.1.34) (HDHPR) (Quinoid dihydropteridine reductase)	QDPR DHPR		2.22022	NA
P09429;Q5T7C4;Q5T7C6;Q5T7C0;B2RPK0;P23497;P0C6E5	P09429	High mobility group protein B1 (High mobility group protein 1) (HMG-1)	HMGB1 HMG1		4.34512	7.40587e-05
P09486;F5GY03;E5RK62;F5H4E2	P09486	SPARC (Basement-membrane protein 40) (BM-40) (Osteonectin) (ON) (Secreted protein acidic and rich in cysteine)	SPARC ON	yes	0.565141	0.0218631
P09493-3;P09493-4;D9YZV2;D9YZV3;H0YL52;P09493;Q6ZN40;H0YKX5;H0YKP3;H0YKZ6	P09493	Tropomyosin alpha-1 chain (Alpha-tropomyosin) (Tropomyosin-1)	TPM1 C15orf13 TMSA		0.994918	0.988143
P09496-2;P09496-4;P09496-3;P09496;F8WF69;F5H6N3;C9J8P9;C9JND5	P09496	Clathrin light chain A (Lca)	CLTA	yes	0.804031	0.507287
P09497-2;P09497;H0Y9Q6	P09497	Clathrin light chain B (Lcb)	CLTB	yes	1.14951	0.340379
P09529	P09529	Inhibin beta B chain (Activin beta-B chain)	INHBB	yes	0.641393	0.271129
P09603;P09603-3;E9PJA2;P09603-2;E9PKP4;E9PQ08;H7BY18	P09603	Macrophage colony-stimulating factor 1 (CSF-1) (M-CSF) (MCSF) (Lanimostim) [Cleaved into: Processed macrophage colony-stimulating factor 1]	CSF1	yes	0.397303	0.000852743
P09651-3;F8VXY0;F8VRQ1;P09651-2;F8W6I7;P09651;F8VSB5;F8W1S7;F8VZ49;F8VTQ5;F8W646;Q32P51;J3KQA8;F8VYN5;H0YH80	P09651	Heterogeneous nuclear ribonucleoprotein A1 (hnRNP A1) (Helix-destabilizing protein) (Single-strand RNA-binding protein) (hnRNP core protein A1) [Cleaved into: Heterogeneous nuclear ribonucleoprotein A1, N-terminally processed]	HNRNPA1 HNRPA1		3.65229	0
P09668;E9PKT6	P09668	Pro-cathepsin H [Cleaved into: Cathepsin H mini chain; Cathepsin H (EC 3.4.22.16); Cathepsin H heavy chain; Cathepsin H light chain]	CTSH CPSB	yes	2.01226	NA
P09871;F8WCZ6;H0Y5D1;F5H7T4;B5MCV4	P09871	Complement C1s subcomponent (EC 3.4.21.42) (C1 esterase) (Complement component 1 subcomponent s) [Cleaved into: Complement C1s subcomponent heavy chain; Complement C1s subcomponent light chain]	C1S	yes	0.601732	0.000300362
P09874;Q5VX84;Q5VX85	P09874	Poly [ADP-ribose] polymerase 1 (PARP-1) (EC 2.4.2.30) (ADP-ribosyltransferase diphtheria toxin-like 1) (ARTD1) (NAD(+) ADP-ribosyltransferase 1) (ADPRT 1) (Poly[ADP-ribose] synthase 1)	PARP1 ADPRT PPOL		1.66164	0.245365
P09936;D6RE83;D6R956;D6R974;D6RF53	P09936	Ubiquitin carboxyl-terminal hydrolase isozyme L1 (UCH-L1) (EC 3.4.19.12) (EC 6.-.-.-) (Neuron cytoplasmic protein 9.5) (PGP 9.5) (PGP9.5) (Ubiquitin thioesterase L1)	UCHL1	yes	1.4096	0.0254909
P09958;H0YNB5	P09958	Furin (EC 3.4.21.75) (Dibasic-processing enzyme) (Paired basic amino acid residue-cleaving enzyme) (PACE)	FURIN FUR PACE PCSK3	yes	0.32186	NA
P09960;P09960-4;P09960-2;P09960-3;B4DEH5	P09960	Leukotriene A-4 hydrolase (LTA-4 hydrolase) (EC 3.3.2.6) (Leukotriene A(4) hydrolase)	LTA4H LTA4		1.32665	0.022055
P09972;K7EKH5;C9J8F3;J3KSV6;J3QKP5;A8MVZ9	P09972	Fructose-bisphosphate aldolase C (EC 4.1.2.13) (Brain-type aldolase)	ALDOC ALDC		2.69037	0.0270394
P10124	P10124	Serglycin (Hematopoietic proteoglycan core protein) (Platelet proteoglycan core protein) (P.PG) (Secretory granule proteoglycan core protein)	SRGN PRG PRG1	yes	0.373563	0.227695
C9J4T6;P10145;P10145-2	P10145	Interleukin-8 (IL-8) (C-X-C motif chemokine 8)	CXCL8 IL8	yes	18.1755	0.0302409
P10155-3;Q5LJA0;P10155-4;P10155;P10155-2;H0Y9N5;G5E9R9	P10155	60 kDa SS-A/Ro ribonucleoprotein (60 kDa Ro protein) (60 kDa ribonucleoprotein Ro) (RoRNP) (Ro 60 kDa autoantigen) (Sjoegren syndrome antigen A2) (Sjoegren syndrome type A antigen) (SS-A) (TROVE domain family member 2)	TROVE2 RO60 SSA2		1.34112	0.447807
P10253;I3L3L3;I3L0S5;I3L2V9	P10253	Lysosomal alpha-glucosidase (EC 3.2.1.20) (Acid maltase) (Aglucosidase alfa) [Cleaved into: 76 kDa lysosomal alpha-glucosidase; 70 kDa lysosomal alpha-glucosidase]	GAA	yes	0.482976	2.63523e-05
P10412;P16402;Q02539;P16401	P10412	Histone H1.4 (Histone H1b) (Histone H1s-4)	HIST1H1E H1F4		1.38089	0.59681
P10451-5;P10451-2;P10451-3;D6R9C5;CON__P31096	P10451	Osteopontin (Bone sialoprotein 1) (Nephropontin) (Secreted phosphoprotein 1) (SPP-1) (Urinary stone protein) (Uropontin)	SPP1 BNSP OPN PSEC0156	yes	0.63202	0.296859
P10451-4;P10451	P10451	Osteopontin (Bone sialoprotein 1) (Nephropontin) (Secreted phosphoprotein 1) (SPP-1) (Urinary stone protein) (Uropontin)	SPP1 BNSP OPN PSEC0156	yes	0.576418	0.246166
P10586-2;P10586;H0Y6Z7;H0Y7Z9;H0Y4H1;F2Z3B8;H0Y380;A2A437;P23468-3;F5GWY7;F5GWT7;P23468-5;P23468-4;F5GWR7;P23468-6;G3XAD5;G3XAE2;P23468	P10586	Receptor-type tyrosine-protein phosphatase F (EC 3.1.3.48) (Leukocyte common antigen related) (LAR)	PTPRF LAR	yes	0.968399	0.806313
P10599;P10599-2	P10599	Thioredoxin (Trx) (ATL-derived factor) (ADF) (Surface-associated sulphydryl protein) (SASP)	TXN TRDX TRX TRX1	yes	2.54636	0.00250881
P10619;Q5JZH0;Q5JZG9	P10619	Lysosomal protective protein (EC 3.4.16.5) (Carboxypeptidase C) (Carboxypeptidase L) (Cathepsin A) (Protective protein cathepsin A) (PPCA) (Protective protein for beta-galactosidase) [Cleaved into: Lysosomal protective protein 32 kDa chain; Lysosomal protective protein 20 kDa chain]	CTSA PPGB	yes	1.20591	0.612186
P10644;K7EPB2;K7ER48;K7EPR5;K7EQK3;K7EMU2;K7EMZ6;K7EM13;K7EIE5;K7EID3;K7ENR3;K7EJ40;K7EK41	P10644	cAMP-dependent protein kinase type I-alpha regulatory subunit (Tissue-specific extinguisher 1) (TSE1) [Cleaved into: cAMP-dependent protein kinase type I-alpha regulatory subunit, N-terminally processed]	PRKAR1A PKR1 PRKAR1 TSE1	yes	1.17824	0.336108
P10768;H7BZT7	P10768	S-formylglutathione hydrolase (FGH) (EC 3.1.2.12) (Esterase D) (Methylumbelliferyl-acetate deacetylase) (EC 3.1.1.56)	ESD		2.54662	2.3896e-05
P10809;E7ESH4;E7EXB4;B7Z712;C9JL25;C9JL19;C9JCQ4;C9J0S9	P10809	60 kDa heat shock protein, mitochondrial (60 kDa chaperonin) (Chaperonin 60) (CPN60) (Heat shock protein 60) (HSP-60) (Hsp60) (HuCHA60) (Mitochondrial matrix protein P1) (P60 lymphocyte protein)	HSPD1 HSP60		2.38464	1.09279e-09
P10909-4;P10909;P10909-5;P10909-2;E7ETA7;P10909-3;H0YC35;H0YLK8;E7ETB4;E7ERK6;E5RGB0;E5RH61;E5RJZ5;H0YAS8;E5RG36	P10909	Clusterin (Aging-associated gene 4 protein) (Apolipoprotein J) (Apo-J) (Complement cytolysis inhibitor) (CLI) (Complement-associated protein SP-40,40) (Ku70-binding protein 1) (NA1/NA2) (Testosterone-repressed prostate message 2) (TRPM-2) [Cleaved into: Clusterin beta chain (ApoJalpha) (Complement cytolysis inhibitor a chain); Clusterin alpha chain (ApoJbeta) (Complement cytolysis inhibitor b cha…	CLU APOJ CLI KUB1 AAG4	yes	0.495105	2.23042e-08
P11021	P11021	78 kDa glucose-regulated protein (GRP-78) (Endoplasmic reticulum lumenal Ca(2+)-binding protein grp78) (Heat shock 70 kDa protein 5) (Immunoglobulin heavy chain-binding protein) (BiP)	HSPA5 GRP78	yes	0.603282	1.58137e-07
P11047;Q9Y6N6;Q5JTC4;REV__Q9NQS7-2;REV__Q9NQS7	P11047	Laminin subunit gamma-1 (Laminin B2 chain) (Laminin-1 subunit gamma) (Laminin-10 subunit gamma) (Laminin-11 subunit gamma) (Laminin-2 subunit gamma) (Laminin-3 subunit gamma) (Laminin-4 subunit gamma) (Laminin-6 subunit gamma) (Laminin-7 subunit gamma) (Laminin-8 subunit gamma) (Laminin-9 subunit gamma) (S-laminin subunit gamma) (S-LAM gamma)	LAMC1 LAMB2	yes	0.5213	0
P11142;E9PKE3;E9PNE6;P11142-2;A8K7Q2;E9PN89;E9PLF4;E9PS65;E9PQQ4;E9PQK7;E9PK54;E9PPY6;E9PN25;E9PM13;E9PI65;E9PSH5	P11142	Heat shock cognate 71 kDa protein (Heat shock 70 kDa protein 8) (Lipopolysaccharide-associated protein 1) (LAP-1) (LPS-associated protein 1)	HSPA8 HSC70 HSP73 HSPA10	yes	1.89256	2.29055e-06
P11216;H0Y4Z6	P11216	Glycogen phosphorylase, brain form (EC 2.4.1.1)	PYGB		1.5797	0.000288169
P11279;B4DWL3	P11279	Lysosome-associated membrane glycoprotein 1 (LAMP-1) (Lysosome-associated membrane protein 1) (CD107 antigen-like family member A) (CD antigen CD107a)	LAMP1	yes	0.428224	0.324941
P11362-18;P11362-16;P11362-13;P11362-12;P11362-11;P11362-10;P11362-9;P11362-6;P11362-8;P11362-5;P11362-4;P11362-14;P11362-3;E7EU09;P11362-20;P11362-7;P11362-2;P11362-19;P11362;J3KNT4;P11362-21;E9PN14;E9PNM3	P11362	Fibroblast growth factor receptor 1 (FGFR-1) (EC 2.7.10.1) (Basic fibroblast growth factor receptor 1) (BFGFR) (bFGF-R-1) (Fms-like tyrosine kinase 2) (FLT-2) (N-sam) (Proto-oncogene c-Fgr) (CD antigen CD331)	FGFR1 BFGFR CEK FGFBR FLG FLT2 HBGFR	yes	0.680019	0.250083
P11413;P11413-2;P11413-3;E9PD92	P11413	Glucose-6-phosphate 1-dehydrogenase (G6PD) (EC 1.1.1.49)	G6PD		2.69713	2.13007e-08
P11586;G3V2B8;F5H2F4;G3V3L6	P11586	C-1-tetrahydrofolate synthase, cytoplasmic (C1-THF synthase) [Cleaved into: C-1-tetrahydrofolate synthase, cytoplasmic, N-terminally processed] [Includes: Methylenetetrahydrofolate dehydrogenase (EC 1.5.1.5); Methenyltetrahydrofolate cyclohydrolase (EC 3.5.4.9); Formyltetrahydrofolate synthetase (EC 6.3.4.3)]	MTHFD1 MTHFC MTHFD		#VALUE!	NA
P11717	P11717	Cation-independent mannose-6-phosphate receptor (CI Man-6-P receptor) (CI-MPR) (M6PR) (300 kDa mannose 6-phosphate receptor) (MPR 300) (Insulin-like growth factor 2 receptor) (Insulin-like growth factor II receptor) (IGF-II receptor) (M6P/IGF2 receptor) (M6P/IGF2R) (CD antigen CD222)	IGF2R MPRI	yes	1.05194	0.65909
P11766;D6RFE4;D6R9G2;H0YAG8;D6RAY0	P11766	Alcohol dehydrogenase class-3 (EC 1.1.1.1) (Alcohol dehydrogenase 5) (Alcohol dehydrogenase class chi chain) (Alcohol dehydrogenase class-III) (Glutathione-dependent formaldehyde dehydrogenase) (FALDH) (FDH) (GSH-FDH) (EC 1.1.1.-) (S-(hydroxymethyl)glutathione dehydrogenase) (EC 1.1.1.284)	ADH5 ADHX FDH		3.77203	0.336108
P11908;P11908-2;A6NMS2;H7C518;H7C540;D3YTJ7	P11908	Ribose-phosphate pyrophosphokinase 2 (EC 2.7.6.1) (PPRibP) (Phosphoribosyl pyrophosphate synthase II) (PRS-II)	PRPS2		1.53311	0.104856
P11940;E7EQV3;P11940-2;E7ERJ7;H0YBQ4;H0YAR2;Q9H361;H0YAP2;H0YBN4;H3BNY3;E5RGH3;E5RJB9;H0YB86;H3BPI5;H0YEQ8;E5RH24;H0YAS6;H0YB75;Q4VXU2;B1ANR1;H0YAS7;Q4VY17;E5RHG7;H0YC10;E5RGC4;E5RFD8;H0YAW6;H0YCC8;Q5JQF8;P0CB38;Q96DU9;J3KTH5	P11940	Polyadenylate-binding protein 1 (PABP-1) (Poly(A)-binding protein 1)	PABPC1 PAB1 PABP1 PABPC2		2.12009	0.0244441
P12004	P12004	Proliferating cell nuclear antigen (PCNA) (Cyclin)	PCNA		1.64683	0.134333
P12109	P12109	Collagen alpha-1(VI) chain	COL6A1	yes	0.775026	0.35862
P12270	P12270	Nucleoprotein TPR (Megator) (NPC-associated intranuclear protein) (Translocated promoter region protein)	TPR	yes	1.80037	0.354989
P12273	P12273	Prolactin-inducible protein (Gross cystic disease fluid protein 15) (GCDFP-15) (Prolactin-induced protein) (Secretory actin-binding protein) (SABP) (gp17)	PIP GCDFP15 GPIP4	yes	0.389884	0.144454
P12429;D6RA82;D6RFG5;D6RCA8;D6RAZ8;D6RFJ9	P12429	Annexin A3 (35-alpha calcimedin) (Annexin III) (Annexin-3) (Inositol 1,2-cyclic phosphate 2-phosphohydrolase) (Lipocortin III) (Placental anticoagulant protein III) (PAP-III)	ANXA3 ANX3		1.19309	0.415245
P12814;P12814-3;P12814-2;B7TY16;H9KV75;G3V2N5;G3V2W4;H7C5W8;B2RCS5;P35609;H0YJ11;H0YJW3;G3V2X9;G3V5M4;G3V2E8;G3V380	P12814	Alpha-actinin-1 (Alpha-actinin cytoskeletal isoform) (F-actin cross-linking protein) (Non-muscle alpha-actinin-1)	ACTN1	yes	1.80897	2.02899e-06
P12830;Q9UII8;H3BNC6;J3QKP1;H3BVI7	P12830	Cadherin-1 (CAM 120/80) (Epithelial cadherin) (E-cadherin) (Uvomorulin) (CD antigen CD324) [Cleaved into: E-Cad/CTF1; E-Cad/CTF2; E-Cad/CTF3]	CDH1 CDHE UVO	yes	0.823094	0.358124
P12931;P12931-2;P07947;J3QRU1	P12931	Proto-oncogene tyrosine-protein kinase Src (EC 2.7.10.2) (Proto-oncogene c-Src) (pp60c-src) (p60-Src)	SRC SRC1	yes	1.04004	0.950823
P12955;P12955-3;P12955-2;K7ES25;K7ELK4;K7EQ51;K7ENZ8;K7ELD1	P12955	Xaa-Pro dipeptidase (X-Pro dipeptidase) (EC 3.4.13.9) (Imidodipeptidase) (Peptidase D) (Proline dipeptidase) (Prolidase)	PEPD PRD		1.21586	0.473158
P12956;B1AHC9;B1AHC8;F5H1I8	P12956	X-ray repair cross-complementing protein 6 (EC 3.6.4.-) (EC 4.2.99.-) (5'-deoxyribose-5-phosphate lyase Ku70) (5'-dRP lyase Ku70) (70 kDa subunit of Ku antigen) (ATP-dependent DNA helicase 2 subunit 1) (ATP-dependent DNA helicase II 70 kDa subunit) (CTC box-binding factor 75 kDa subunit) (CTC75) (CTCBF) (DNA repair protein XRCC6) (Lupus Ku autoantigen protein p70) (Ku70) (Thyroid-lupus autoantige…	XRCC6 G22P1		1.27208	0.139534
P13010;C9JZ81;H7C0H9	P13010	X-ray repair cross-complementing protein 5 (EC 3.6.4.-) (86 kDa subunit of Ku antigen) (ATP-dependent DNA helicase 2 subunit 2) (ATP-dependent DNA helicase II 80 kDa subunit) (CTC box-binding factor 85 kDa subunit) (CTC85) (CTCBF) (DNA repair protein XRCC5) (Ku80) (Ku86) (Lupus Ku autoantigen protein p86) (Nuclear factor IV) (Thyroid-lupus autoantigen) (TLAA) (X-ray repair complementing defective…	XRCC5 G22P2		0.968374	0.905982
P13284;M0QZG3	P13284	Gamma-interferon-inducible lysosomal thiol reductase (EC 1.8.-.-) (Gamma-interferon-inducible protein IP-30) (Legumaturain)	IFI30 GILT IP30	yes	0.420957	0.0436682
P13489;H0YCR7;E9PMJ3;E9PLZ3;E9PIM9;E9PIK5;E9PMN0;E9PMA9;E9PR82;E9PMI1	P13489	Ribonuclease inhibitor (Placental ribonuclease inhibitor) (Placental RNase inhibitor) (Ribonuclease/angiogenin inhibitor 1) (RAI)	RNH1 PRI RNH		1.80535	7.04763e-10
P13497;P13497-5;P13497-2;P13497-6;P13497-4;Q9Y6L7;Q3MIM8;P13497-3;B7ZKR5;O43897;E9PD25;O43897-2	P13497	Bone morphogenetic protein 1 (BMP-1) (EC 3.4.24.19) (Mammalian tolloid protein) (mTld) (Procollagen C-proteinase) (PCP)	BMP1 PCOLC	yes	0.436614	3.69749e-12
P13500;J3QLQ9;Q99616	P13500	C-C motif chemokine 2 (HC11) (Monocyte chemoattractant protein 1) (Monocyte chemotactic and activating factor) (MCAF) (Monocyte chemotactic protein 1) (MCP-1) (Monocyte secretory protein JE) (Small-inducible cytokine A2)	CCL2 MCP1 SCYA2	yes	3.58389	0.0331234
P13521;C9JQI2;C9JDT0	P13521	Secretogranin-2 (Chromogranin-C) (Secretogranin II) (SgII) [Cleaved into: Secretoneurin (SN)]	SCG2 CHGC	yes	0.247129	1.59148e-05
P13611-4;E9PF17;P13611-3;P13611-2;P13611-5;P13611;Q86W61;D6RGZ6	P13611	Versican core protein (Chondroitin sulfate proteoglycan core protein 2) (Chondroitin sulfate proteoglycan 2) (Glial hyaluronate-binding protein) (GHAP) (Large fibroblast proteoglycan) (PG-M)	VCAN CSPG2	yes	0.196978	0.103548
P13639	P13639	Elongation factor 2 (EF-2)	EEF2 EF2		2.53943	9.64562e-13
P13667;C9JMN9	P13667	Protein disulfide-isomerase A4 (EC 5.3.4.1) (Endoplasmic reticulum resident protein 70) (ER protein 70) (ERp70) (Endoplasmic reticulum resident protein 72) (ER protein 72) (ERp-72) (ERp72)	PDIA4 ERP70 ERP72	yes	0.781536	0.336108
P13693;Q5W0H4;J3KPG2;E9PJF7;Q8TBK7;Q56UQ5;H0YCX0;Q9HAU6	P13693	Translationally-controlled tumor protein (TCTP) (Fortilin) (Histamine-releasing factor) (HRF) (p23)	TPT1		1.62268	0.00492266
P13797;B7Z6M1;B4DGB4;F8W8D8;B4DI60;H7C4N2;Q5TBN3;F2Z2Z9	P13797	Plastin-3 (T-plastin)	PLS3		2.13533	0.000761627
P13798;C9JIF9;H7C393;H7C1U0;C9JLK2;H0YFE5;F8WEH5	P13798	Acylamino-acid-releasing enzyme (AARE) (EC 3.4.19.1) (Acyl-peptide hydrolase) (APH) (Acylaminoacyl-peptidase) (Oxidized protein hydrolase) (OPH)	APEH D3F15S2 D3S48E DNF15S2	yes	0.690725	0.132618
P14174	P14174	Macrophage migration inhibitory factor (MIF) (EC 5.3.2.1) (Glycosylation-inhibiting factor) (GIF) (L-dopachrome isomerase) (L-dopachrome tautomerase) (EC 5.3.3.12) (Phenylpyruvate tautomerase)	MIF GLIF MMIF	yes	0.737647	0.434864
P14314-2;P14314;K7ELL7;K7EPW7;K7EKX1;K7EJ70	P14314	Glucosidase 2 subunit beta (80K-H protein) (Glucosidase II subunit beta) (Protein kinase C substrate 60.1 kDa protein heavy chain) (PKCSH)	PRKCSH G19P1	yes	0.595832	0.0515253
P14543-2;P14543	P14543	Nidogen-1 (NID-1) (Entactin)	NID1 NID	yes	0.639462	0.00180296
P14550;Q5T621	P14550	Alcohol dehydrogenase [NADP(+)] (EC 1.1.1.2) (Aldehyde reductase) (Aldo-keto reductase family 1 member A1)	AKR1A1 ALDR1 ALR		1.14708	0.468976
P14618;P14618-3	P14618	Pyruvate kinase PKM (EC 2.7.1.40) (Cytosolic thyroid hormone-binding protein) (CTHBP) (Opa-interacting protein 3) (OIP-3) (Pyruvate kinase 2/3) (Pyruvate kinase muscle isozyme) (Thyroid hormone-binding protein 1) (THBP1) (Tumor M2-PK) (p58)	PKM OIP3 PK2 PK3 PKM2		3.27382	9.79933e-09
P14625;H0YIV0;Q58FF3;F8W026	P14625	Endoplasmin (94 kDa glucose-regulated protein) (GRP-94) (Heat shock protein 90 kDa beta member 1) (Tumor rejection antigen 1) (gp96 homolog)	HSP90B1 GRP94 TRA1	yes	0.888275	0.513111
P14735;P14735-2;Q5T5N3	P14735	Insulin-degrading enzyme (EC 3.4.24.56) (Abeta-degrading protease) (Insulin protease) (Insulinase) (Insulysin)	IDE	yes	1.61549	0.186298
P14854;K7EQD3	P14854	Cytochrome c oxidase subunit 6B1 (Cytochrome c oxidase subunit VIb isoform 1) (COX VIb-1)	COX6B1 COX6B	yes	0.783086	0.389594
P14866;P14866-2;M0QXS5;M0R076;M0R1W6;H7C464;M0QYL7;Q5JB52;B7WPG3;Q8WVV9-4;Q8WVV9;D6W592	P14866	Heterogeneous nuclear ribonucleoprotein L (hnRNP L)	HNRNPL HNRPL P/OKcl.14		3.27807	1.44073e-05
P14868;Q68CR9;C9J7S3;C9JLC1;H7C278;H7BZ35;C9JQM9	P14868	Aspartate--tRNA ligase, cytoplasmic (EC 6.1.1.12) (Aspartyl-tRNA synthetase) (AspRS) (Cell proliferation-inducing gene 40 protein)	DARS PIG40		2.06423	0.273103
P14923	P14923	Junction plakoglobin (Catenin gamma) (Desmoplakin III) (Desmoplakin-3)	JUP CTNNG DP3	yes	1.05925	0.84712
P15018	P15018	Leukemia inhibitory factor (LIF) (Differentiation-stimulating factor) (D factor) (Melanoma-derived LPL inhibitor) (MLPLI) (Emfilermin)	LIF HILDA	yes	0.773536	0.413697
P15121;E9PCX2;E9PEF9	P15121	Aldose reductase (AR) (EC 1.1.1.21) (Aldehyde reductase) (Aldo-keto reductase family 1 member B1)	AKR1B1 ALDR1		2.18806	1.73516e-07
P15151-3;P15151-2;P15151;P15151-4;K7EQU5	P15151	Poliovirus receptor (Nectin-like protein 5) (NECL-5) (CD antigen CD155)	PVR PVS	yes	0.422699	8.25983e-08
P15170-2;J3KQG6;P15170;H3BR35;Q8IYD1;H3BSV8	P15170	Eukaryotic peptide chain release factor GTP-binding subunit ERF3A (Eukaryotic peptide chain release factor subunit 3a) (eRF3a) (G1 to S phase transition protein 1 homolog)	GSPT1 ERF3A		2.11201	0.00646149
P15291-2;P15291;B4DMM8;Q86XA6	P15291	Beta-1,4-galactosyltransferase 1 (Beta-1,4-GalTase 1) (Beta4Gal-T1) (b4Gal-T1) (EC 2.4.1.-) (UDP-Gal:beta-GlcNAc beta-1,4-galactosyltransferase 1) (UDP-galactose:beta-N-acetylglucosamine beta-1,4-galactosyltransferase 1) [Cleaved into: Processed beta-1,4-galactosyltransferase 1] [Includes: Lactose synthase A protein (EC 2.4.1.22); N-acetyllactosamine synthase (EC 2.4.1.90) (Nal synthase); Beta-N-…	B4GALT1 GGTB2	yes	0.567124	0.0103255
P15311;E7EQR4;E9PNP4	P15311	Ezrin (Cytovillin) (Villin-2) (p81)	EZR VIL2	yes	1.57823	0.0150057
P15374;Q5TBK7	P15374	Ubiquitin carboxyl-terminal hydrolase isozyme L3 (UCH-L3) (EC 3.4.19.12) (Ubiquitin thioesterase L3)	UCHL3		1.17941	NA
P15428-5;P15428;D6RHF8;E9PD69;P15428-4;P15428-3;E9PBZ2;P15428-2;D6RA66;D6RA83	P15428	15-hydroxyprostaglandin dehydrogenase [NAD(+)] (15-PGDH) (EC 1.1.1.141) (Prostaglandin dehydrogenase 1)	HPGD PGDH1	yes	1.0864	0.755504
P15514;D6RFX5	P15514	Amphiregulin (AR) (Colorectum cell-derived growth factor) (CRDGF)	AREG SDGF; AREGB	yes	0.518672	0.00131072
P15529-16;P15529-15;P15529-9;P15529-7;P15529-12;P15529-14;P15529-8;P15529-4;P15529-6;P15529-11;P15529-13;P15529-3;P15529-5;P15529-10;P15529;P15529-2	P15529	Membrane cofactor protein (TLX) (Trophoblast leukocyte common antigen) (CD antigen CD46)	CD46 MCP MIC10	yes	2.09277	0.199083
P15531;P15531-2	P15531	Nucleoside diphosphate kinase A (NDK A) (NDP kinase A) (EC 2.7.4.6) (Granzyme A-activated DNase) (GAAD) (Metastasis inhibition factor nm23) (NM23-H1) (Tumor metastatic process-associated protein)	NME1 NDPKA NM23		1.90595	0.300291
P15559-2;P15559;B4DLR8;P15559-3;H3BNV2;H3BRK3	P15559	NAD(P)H dehydrogenase [quinone] 1 (EC 1.6.5.2) (Azoreductase) (DT-diaphorase) (DTD) (Menadione reductase) (NAD(P)H:quinone oxidoreductase 1) (Phylloquinone reductase) (Quinone reductase 1) (QR1)	NQO1 DIA4 NMOR1		3.40796	0.000228551
P15586;H7C3P4;B4DYH8;F6S8M0;H0YFA9;F5H260;F5H4C6	P15586	N-acetylglucosamine-6-sulfatase (EC 3.1.6.14) (Glucosamine-6-sulfatase) (G6S)	GNS	yes	0.550827	0.0532668
P15924-2;P15924	P15924	Desmoplakin (DP) (250/210 kDa paraneoplastic pemphigus antigen)	DSP		0.505784	NA
P16035;B4DFW2;K7EIX4;K7EL90	P16035	Metalloproteinase inhibitor 2 (CSC-21K) (Tissue inhibitor of metalloproteinases 2) (TIMP-2)	TIMP2	yes	0.30983	7.97846e-07
P16070-18;P16070-12;P16070-14;P16070-13;P16070-11;P16070-10;P16070-16;P16070-8;P16070-17;P16070-6;P16070-4;P16070-3;P16070-7;E7EPC6;P16070-5;P16070;H0Y2P0;H0YD13;H0YDW7;H0YCV9;P16070-15;H0Y5E4;P16070-9;H0YDX6;E9PKC6;H0YD17;Q86UZ1;H0YE40;P16070-19;H0YD90;H0YEV3;H0YEU1;J3KN83	P16070	CD44 antigen (CDw44) (Epican) (Extracellular matrix receptor III) (ECMR-III) (GP90 lymphocyte homing/adhesion receptor) (HUTCH-I) (Heparan sulfate proteoglycan) (Hermes antigen) (Hyaluronate receptor) (Phagocytic glycoprotein 1) (PGP-1) (Phagocytic glycoprotein I) (PGP-I) (CD antigen CD44)	CD44 LHR MDU2 MDU3 MIC4	yes	0.742941	0.0552789
P16152;B4DFK7;E9PQ63;A8MTM1	P16152	Carbonyl reductase [NADPH] 1 (EC 1.1.1.184) (15-hydroxyprostaglandin dehydrogenase [NADP(+)]) (EC 1.1.1.197) (NADPH-dependent carbonyl reductase 1) (Prostaglandin 9-ketoreductase) (Prostaglandin-E(2) 9-reductase) (EC 1.1.1.189)	CBR1 CBR CRN		1.76652	0.0317542
P16188;P30447;Q5SUL6;Q5SRN7;P30455;P30443;P13746;P05534;P04439;Q5SUL4;Q5SRN5;P13746-2	P16188	HLA class I histocompatibility antigen, A-30 alpha chain (MHC class I antigen A*30)	HLA-A HLAA	yes	0.73454	0.120485
P16278-3;P16278;P16278-2;E7EQ29;C9J4G9;F8WF40;C9JF15;C9JWX1;C9J539;Q6UWU2-2;Q6UWU2	P16278	Beta-galactosidase (EC 3.2.1.23) (Acid beta-galactosidase) (Lactase) (Elastin receptor 1)	GLB1 ELNR1	yes	0.455531	0.000821787
P16403	P16403	Histone H1.2 (Histone H1c) (Histone H1d) (Histone H1s-1)	HIST1H1C H1F2		1.36465	0.0497404
P16870-2;P16870;D6RF88;C9JE88;D6R930	P16870	Carboxypeptidase E (CPE) (EC 3.4.17.10) (Carboxypeptidase H) (CPH) (Enkephalin convertase) (Prohormone-processing carboxypeptidase)	CPE	yes	0.38669	NA
P16930;Q53XA7;H0YLC7	P16930	Fumarylacetoacetase (FAA) (EC 3.7.1.2) (Beta-diketonase) (Fumarylacetoacetate hydrolase)	FAH		1.47305	0.238633
P16949;P16949-2;A2A2D0;B7Z2Z7;Q9H169;G5EA16;Q9H169-2;E5RIR6;E7EVN3	P16949	Stathmin (Leukemia-associated phosphoprotein p18) (Metablastin) (Oncoprotein 18) (Op18) (Phosphoprotein p19) (pp19) (Prosolin) (Protein Pr22) (pp17)	STMN1 C1orf215 LAP18 OP18		1.48864	0.0675191
P16989-2;P16989-3;P16989	P16989	Y-box-binding protein 3 (Cold shock domain-containing protein A) (DNA-binding protein A) (Single-strand DNA-binding protein NF-GMB)	YBX3 CSDA DBPA		#VALUE!	NA
P17050	P17050	Alpha-N-acetylgalactosaminidase (EC 3.2.1.49) (Alpha-galactosidase B)	NAGA	yes	0.411534	NA
P17066;P48741	P17066	Heat shock 70 kDa protein 6 (Heat shock 70 kDa protein B')	HSPA6 HSP70B'		2.3377	0.195765
P17096;P17096-3;H7BYM6	P17096	High mobility group protein HMG-I/HMG-Y (HMG-I(Y)) (High mobility group AT-hook protein 1) (High mobility group protein A1) (High mobility group protein R)	HMGA1 HMGIY		1.05571	0.895585
P17174;B7Z7E9	P17174	Aspartate aminotransferase, cytoplasmic (cAspAT) (EC 2.6.1.1) (EC 2.6.1.3) (Cysteine aminotransferase, cytoplasmic) (Cysteine transaminase, cytoplasmic) (cCAT) (Glutamate oxaloacetate transaminase 1) (Transaminase A)	GOT1		1.1627	0.328492
P17655;P17655-2	P17655	Calpain-2 catalytic subunit (EC 3.4.22.53) (Calcium-activated neutral proteinase 2) (CANP 2) (Calpain M-type) (Calpain large polypeptide L2) (Calpain-2 large subunit) (Millimolar-calpain) (M-calpain)	CAPN2 CANPL2	yes	3.70828	2.32737e-07
P17812;B4DR64;B7Z9C4	P17812	CTP synthase 1 (EC 6.3.4.2) (CTP synthetase 1) (UTP--ammonia ligase 1)	CTPS1 CTPS		2.85694	0.000880615
P17844;J3KTA4;B4DLW8;J3QSF1;J3QRQ7;J3QR02;J3KRX8;J3QRN5	P17844	Probable ATP-dependent RNA helicase DDX5 (EC 3.6.4.13) (DEAD box protein 5) (RNA helicase p68)	DDX5 G17P1 HELR HLR1		2.35429	0.294994
P17900;H0YBY3;E5RJD0	P17900	Ganglioside GM2 activator (Cerebroside sulfate activator protein) (GM2-AP) (Sphingolipid activator protein 3) (SAP-3) [Cleaved into: Ganglioside GM2 activator isoform short]	GM2A	yes	0.802335	0.314433
P17931;G3V3R6	P17931	Galectin-3 (Gal-3) (35 kDa lectin) (Carbohydrate-binding protein 35) (CBP 35) (Galactose-specific lectin 3) (Galactoside-binding protein) (GALBP) (IgE-binding protein) (L-31) (Laminin-binding protein) (Lectin L-29) (Mac-2 antigen)	LGALS3 MAC2	yes	2.09508	0.108847
P17936;B3KWK7;H0Y485;H0Y5K2;C9JMX4	P17936	Insulin-like growth factor-binding protein 3 (IBP-3) (IGF-binding protein 3) (IGFBP-3)	IGFBP3 IBP3	yes	0.738419	0.264226
P17987;F5H282;E7EQR6;E7ERF2;F5GZ03;F5H136;F5H676;F5GZI8;F5H726;F5GYL4;F5H7Y1	P17987	T-complex protein 1 subunit alpha (TCP-1-alpha) (CCT-alpha)	TCP1 CCT1 CCTA		1.71397	1.43894e-05
P18065;C9JMY1;C9JW52;H7C1H0	P18065	Insulin-like growth factor-binding protein 2 (IBP-2) (IGF-binding protein 2) (IGFBP-2)	IGFBP2 BP2 IBP2	yes	0.6115	0.00589818
P18084;H7C4W1;H7C5U2	P18084	Integrin beta-5	ITGB5	yes	0.723334	0.213828
P18124;A8MUD9	P18124	60S ribosomal protein L7	RPL7		0.704028	0.345782
P18206-2;P18206;Q5JQ13;B4DTM7;P18206-3	P18206	Vinculin (Metavinculin) (MV)	VCL	yes	1.98604	2.92181e-06
P18669;Q8N0Y7;P15259	P18669	Phosphoglycerate mutase 1 (EC 3.1.3.13) (EC 5.4.2.11) (EC 5.4.2.4) (BPG-dependent PGAM 1) (Phosphoglycerate mutase isozyme B) (PGAM-B)	PGAM1 PGAMA CDABP0006		1.48483	0.000608651
P18827;E9PHH3;H7C1K4	P18827	Syndecan-1 (SYND1) (CD antigen CD138)	SDC1 SDC	yes	0.536666	0.167189
P18887;M0R0D2;F5H8D7	P18887	DNA repair protein XRCC1 (X-ray repair cross-complementing protein 1)	XRCC1		#VALUE!	NA
P19021-4;P19021-3;P19021-6;P19021;P19021-5;P19021-2;F8WE90;H7BYD9	P19021	Peptidyl-glycine alpha-amidating monooxygenase (PAM) [Includes: Peptidylglycine alpha-hydroxylating monooxygenase (PHM) (EC 1.14.17.3); Peptidyl-alpha-hydroxyglycine alpha-amidating lyase (EC 4.3.2.5) (Peptidylamidoglycolate lyase) (PAL)]	PAM	yes	0.307641	0.245365
P19022;A8MWK3;C9J8J8;C9J126;C9JMH2	P19022	Cadherin-2 (CDw325) (Neural cadherin) (N-cadherin) (CD antigen CD325)	CDH2 CDHN NCAD	yes	0.657782	0.0316488
P19105;O14950;J3QRS3;J3KTJ1;P24844;P24844-2	P19105	Myosin regulatory light chain 12A (Epididymis secretory protein Li 24) (HEL-S-24) (MLC-2B) (Myosin RLC) (Myosin regulatory light chain 2, nonsarcomeric) (Myosin regulatory light chain MRLC3)	MYL12A MLCB MRLC3 RLC		1.02469	0.959971
P19338;H7BY16;C9J1H7;C9JWL1;C9JYW2;C9JLB1	P19338	Nucleolin (Protein C23)	NCL		1.61097	0.000301561
P19623;K7EQ47;K7ESL0;K7EKM4;K7EL89	P19623	Spermidine synthase (SPDSY) (EC 2.5.1.16) (Putrescine aminopropyltransferase)	SRM SPS1 SRML1		2.59771	0.0566581
P19883-2;E9PC48;P19883;H0YA75;H0YAF9	P19883	Follistatin (FS) (Activin-binding protein)	FST	yes	0.589253	0.0454557
P20042	P20042	Eukaryotic translation initiation factor 2 subunit 2 (Eukaryotic translation initiation factor 2 subunit beta) (eIF-2-beta)	EIF2S2 EIF2B		2.43046	0.0835247
P20062-2;B5MBX2;P20062;C9J6W9	P20062	Transcobalamin-2 (TC-2) (Transcobalamin II) (TC II) (TCII)	TCN2 TC2	yes	0.760332	NA
P20290-2;P20290;D6RDG3;H0Y9Y1	P20290	Transcription factor BTF3 (Nascent polypeptide-associated complex subunit beta) (NAC-beta) (RNA polymerase B transcription factor 3)	BTF3 NACB OK/SW-cl.8		1.03314	0.921519
P20618	P20618	Proteasome subunit beta type-1 (EC 3.4.25.1) (Macropain subunit C5) (Multicatalytic endopeptidase complex subunit C5) (Proteasome component C5) (Proteasome gamma chain)	PSMB1 PSC5		0.764531	0.229944
P20700;E9PBF6	P20700	Lamin-B1	LMNB1 LMN2 LMNB	yes	2.08466	0.00904405
P20810-5;E7ESM9;P20810-6;G5E9D3;B7Z468;P20810-7;E9PCH5;P20810-8;E7EVY3;B7Z574;P20810-2;P20810;E7ES10;P20810-4;E9PDE4;F8W7E0;P20810-3;H0Y9H6;H0Y7F0;H0YA91;E7EQ12;E7EQA0;H0YD33;H0Y944;E9PSG1;D6RGF7;D6RBR1;E7EN75;E7EQK6;D6RAA8;D6RC54	P20810	Calpastatin (Calpain inhibitor) (Sperm BS-17 component)	CAST		1.52307	0.324303
P20827;P20827-2	P20827	Ephrin-A1 (EPH-related receptor tyrosine kinase ligand 1) (LERK-1) (Immediate early response protein B61) (Tumor necrosis factor alpha-induced protein 4) (TNF alpha-induced protein 4) [Cleaved into: Ephrin-A1, secreted form]	EFNA1 EPLG1 LERK1 TNFAIP4	yes	1.1274	0.731941
P20908;P12107-4;P12107-3;P12107;P12107-2	P20908	Collagen alpha-1(V) chain	COL5A1	yes	0.60106	0.00657626
P20962;F5H7R9;F5GXR3	P20962	Parathymosin	PTMS		1.23701	0.495146
P21281;H0YC04;C9J5E3;C9JNS9;C9JL73;P15313	P21281	V-type proton ATPase subunit B, brain isoform (V-ATPase subunit B 2) (Endomembrane proton pump 58 kDa subunit) (HO57) (Vacuolar proton pump subunit B 2)	ATP6V1B2 ATP6B2 VPP3	yes	0.528305	0.540516
P21291;E9PS42;E9PND2;E9PP21	P21291	Cysteine and glycine-rich protein 1 (Cysteine-rich protein 1) (CRP) (CRP1) (Epididymis luminal protein 141) (HEL-141)	CSRP1 CSRP CYRP		3.57917	2.13007e-08
P21333-2;P21333;Q5HY54;E9PHF0;F8WE98;H0Y5C6;H0Y5F3;H7C2E7	P21333	Filamin-A (FLN-A) (Actin-binding protein 280) (ABP-280) (Alpha-filamin) (Endothelial actin-binding protein) (Filamin-1) (Non-muscle filamin)	FLNA FLN FLN1	yes	1.48585	6.69347e-12
P21399;Q9HBB2;Q5VZA6	P21399	Cytoplasmic aconitate hydratase (Aconitase) (EC 4.2.1.3) (Citrate hydro-lyase) (Ferritin repressor protein) (Iron regulatory protein 1) (IRP1) (Iron-responsive element-binding protein 1) (IRE-BP 1)	ACO1 IREB1		1.55298	0.0926899
P21583-3;P21583-2;P21583	P21583	Kit ligand (Mast cell growth factor) (MGF) (Stem cell factor) (SCF) (c-Kit ligand) [Cleaved into: Soluble KIT ligand (sKITLG)]	KITLG MGF SCF	yes	0.553043	0.292453
P22061;P22061-2;J3KP72;H7BY58;B7Z972;C9J0F2;F8WDT3;F8WAV5;F8WAX2	P22061	Protein-L-isoaspartate(D-aspartate) O-methyltransferase (PIMT) (EC 2.1.1.77) (L-isoaspartyl protein carboxyl methyltransferase) (Protein L-isoaspartyl/D-aspartyl methyltransferase) (Protein-beta-aspartate methyltransferase)	PCMT1		0.999929	0.999842
P22102;P22102-2;C9JBJ1;C9JTV6;F8WD69;C9JZG2;C9JKQ7;B4DJ93;H7C366;H7C5I9	P22102	Trifunctional purine biosynthetic protein adenosine-3 [Includes: Phosphoribosylamine--glycine ligase (EC 6.3.4.13) (Glycinamide ribonucleotide synthetase) (GARS) (Phosphoribosylglycinamide synthetase); Phosphoribosylformylglycinamidine cyclo-ligase (EC 6.3.3.1) (AIR synthase) (AIRS) (Phosphoribosyl-aminoimidazole synthetase); Phosphoribosylglycinamide formyltransferase (EC 2.1.2.2) (5'-phosphorib…	GART PGFT PRGS		1.22931	0.865222
P22234;E9PBS1;P22234-2;D6RF62	P22234	Multifunctional protein ADE2 [Includes: Phosphoribosylaminoimidazole-succinocarboxamide synthase (EC 6.3.2.6) (SAICAR synthetase); Phosphoribosylaminoimidazole carboxylase (EC 4.1.1.21) (AIR carboxylase) (AIRC)]	PAICS ADE2 AIRC PAIS		3.21594	6.2954e-07
P22304;B3KWA1;B4DIX1;H0YB91;O60597;P22304-3;P22304-2	P22304	Iduronate 2-sulfatase (EC 3.1.6.13) (Alpha-L-iduronate sulfate sulfatase) (Idursulfase) [Cleaved into: Iduronate 2-sulfatase 42 kDa chain; Iduronate 2-sulfatase 14 kDa chain]	IDS SIDS	yes	0.276091	0.0428366
P22314;Q5JRR6;Q5JRR9;Q5JRS0;Q5JRS2;Q5JRS1;Q5JRS3	P22314	Ubiquitin-like modifier-activating enzyme 1 (Protein A1S9) (Ubiquitin-activating enzyme E1)	UBA1 A1S9T UBE1	yes	1.91866	1.96275e-09
P22392-2;Q32Q12;J3KPD9;P22392;E7ERL0;E5RHP0;O60361;F6XY72;C9K028	P22392	Nucleoside diphosphate kinase B (NDK B) (NDP kinase B) (EC 2.7.4.6) (C-myc purine-binding transcription factor PUF) (Histidine protein kinase NDKB) (EC 2.7.13.3) (nm23-H2)	NME2 NM23B		2.06895	0.000238657
P22626	P22626	Heterogeneous nuclear ribonucleoproteins A2/B1 (hnRNP A2/B1)	HNRNPA2B1 HNRPA2B1		2.24865	0.0514837
P22676;H3BN14;A6NER6;H3BMN5;B7Z9J4;P05937	P22676	Calretinin (CR) (29 kDa calbindin)	CALB2 CAB29		1.18077	0.667161
P22692;B4E351	P22692	Insulin-like growth factor-binding protein 4 (IBP-4) (IGF-binding protein 4) (IGFBP-4)	IGFBP4 IBP4	yes	0.406304	8.50227e-06
P23142-4;B1AHL2	P23142	Fibulin-1 (FIBL-1)	FBLN1 PP213	yes	0.447475	0.00360715
P23142;P23142-3;F8W7M9;P23142-2;B1AHL4;B1AHM7;B1AHM9;B1AHN3;B1AHM6;B1AHM5;H7C1M6;B1AHM8;B1AHM4	P23142	Fibulin-1 (FIBL-1)	FBLN1 PP213	yes	0.181746	0.0494539
P23193;P23193-2;E5RIS7;B7Z4S1;E5RJ93;Q15560;E5RK46;E5RFI1;Q5JRI7	P23193	Transcription elongation factor A protein 1 (Transcription elongation factor S-II protein 1) (Transcription elongation factor TFIIS.o)	TCEA1 GTF2S TFIIS		1.4221	0.410848
P23229-7;P23229-4;P23229-2;P23229-5;C9JK10;P23229-3;G5E9H1;P23229-9;P23229-6;P23229;J3KN41	P23229	Integrin alpha-6 (CD49 antigen-like family member F) (VLA-6) (CD antigen CD49f) [Cleaved into: Integrin alpha-6 heavy chain; Integrin alpha-6 light chain; Processed integrin alpha-6 (Alpha6p)]	ITGA6	yes	1.03844	NA
P23246;P23246-2;H0Y9K7;H0Y9U2	P23246	Splicing factor, proline- and glutamine-rich (100 kDa DNA-pairing protein) (hPOMp100) (DNA-binding p52/p100 complex, 100 kDa subunit) (Polypyrimidine tract-binding protein-associated-splicing factor) (PSF) (PTB-associated-splicing factor)	SFPQ PSF		2.57966	0.064181
P23284	P23284	Peptidyl-prolyl cis-trans isomerase B (PPIase B) (EC 5.2.1.8) (CYP-S1) (Cyclophilin B) (Rotamase B) (S-cyclophilin) (SCYLP)	PPIB CYPB	yes	0.684179	0.184337
P23381;P23381-2;G3V3H8;G3V3Y5;H0YJP3;G3V277;G3V3X0;G3V423;G3V3P2;G3V227;G3V5U1;G3V456;G3V5W1;G3V3S7;G3V2F2;G3V3R3;G3V4S4;G3V313;G3V339;G3V2C0;G3V4C7;G3V4N8;G3V2Y7	P23381	Tryptophan--tRNA ligase, cytoplasmic (EC 6.1.1.2) (Interferon-induced protein 53) (IFP53) (Tryptophanyl-tRNA synthetase) (TrpRS) (hWRS) [Cleaved into: T1-TrpRS; T2-TrpRS]	WARS IFI53 WRS		1.26921	0.29232
P23396;J3KN86;E9PPU1;H0YEU2;E9PL09;F2Z2S8;H0YF32;H0YCJ7;E9PL45;E9PQ96;E9PSF4;E9PJH4;E9PK82	P23396	40S ribosomal protein S3 (EC 4.2.99.18)	RPS3 OK/SW-cl.26	yes	0.547871	0.0812167
P23434	P23434	Glycine cleavage system H protein, mitochondrial (Lipoic acid-containing protein)	GCSH	yes	1.80559	0.350626
P23526;P23526-2	P23526	Adenosylhomocysteinase (AdoHcyase) (EC 3.3.1.1) (S-adenosyl-L-homocysteine hydrolase)	AHCY SAHH		1.63834	0.0280922
P23528;E9PP50;E9PK25;G3V1A4;E9PQB7;E9PS23;E9PLJ3	P23528	Cofilin-1 (18 kDa phosphoprotein) (p18) (Cofilin, non-muscle isoform)	CFL1 CFL	yes	2.10337	0.00296537
P23588;E7EX17;B4DS13;F8VX11;F8W0K0;F8VSC7;F8VP89;F8VRU1;F8VYE9	P23588	Eukaryotic translation initiation factor 4B (eIF-4B)	EIF4B		1.28265	0.307239
P24534;C9JZW3;F2Z2G2;F8WF65	P24534	Elongation factor 1-beta (EF-1-beta)	EEF1B2 EEF1B EF1B		1.37772	0.461675
P24592;F8VYK9;F8VVA5	P24592	Insulin-like growth factor-binding protein 6 (IBP-6) (IGF-binding protein 6) (IGFBP-6)	IGFBP6 IBP6	yes	0.462886	3.21984e-07
P24666;G5E9R5;B5MCC7;F2Z2Q9;P24666-3;P24666-2;D3YTI2	P24666	Low molecular weight phosphotyrosine protein phosphatase (LMW-PTP) (LMW-PTPase) (EC 3.1.3.48) (Adipocyte acid phosphatase) (Low molecular weight cytosolic acid phosphatase) (EC 3.1.3.2) (Red cell acid phosphatase 1)	ACP1		2.26826	0.189718
P25311;C9JEV0;H7BZJ8;A8MT79	P25311	Zinc-alpha-2-glycoprotein (Zn-alpha-2-GP) (Zn-alpha-2-glycoprotein)	AZGP1 ZAG ZNGP1	yes	0.914683	0.448893
P25398	P25398	40S ribosomal protein S12	RPS12		2.59103	0.00686688
P25774;P25774-2	P25774	Cathepsin S (EC 3.4.22.27)	CTSS	yes	0.588497	0.0384203
P25786;P25786-2;F5GX11;B4DEV8;F5H112	P25786	Proteasome subunit alpha type-1 (EC 3.4.25.1) (30 kDa prosomal protein) (PROS-30) (Macropain subunit C2) (Multicatalytic endopeptidase complex subunit C2) (Proteasome component C2) (Proteasome nu chain)	PSMA1 HC2 NU PROS30 PSC2		1.4516	0.139004
P25787;C9JCK5;H3BT36;Q6MZI6;H7C402	P25787	Proteasome subunit alpha type-2 (EC 3.4.25.1) (Macropain subunit C3) (Multicatalytic endopeptidase complex subunit C3) (Proteasome component C3)	PSMA2 HC3 PSC3		1.21402	0.435797
P25788-2;P25788;G3V4X5;H0YJ03;G3V3W4;G3V5N4	P25788	Proteasome subunit alpha type-3 (EC 3.4.25.1) (Macropain subunit C8) (Multicatalytic endopeptidase complex subunit C8) (Proteasome component C8)	PSMA3 HC8 PSC8		0.840579	0.614776
P25789;H0YN18;H0YMZ1;H0YL69;P25789-2;H0YMA1;H0YKT8;H0YMI6;H0YLC2;H0YKS0;H0YLS6;H0YMV3	P25789	Proteasome subunit alpha type-4 (EC 3.4.25.1) (Macropain subunit C9) (Multicatalytic endopeptidase complex subunit C9) (Proteasome component C9) (Proteasome subunit L)	PSMA4 HC9 PSC9		2.53211	0.0543877
P25815	P25815	Protein S100-P (Migration-inducing gene 9 protein) (MIG9) (Protein S100-E) (S100 calcium-binding protein P)	S100P S100E	yes	1.79462	0.513475
P26006;P26006-1;D6R9X8;H0YA49	P26006	Integrin alpha-3 (CD49 antigen-like family member C) (FRP-2) (Galactoprotein B3) (GAPB3) (VLA-3 subunit alpha) (CD antigen CD49c) [Cleaved into: Integrin alpha-3 heavy chain; Integrin alpha-3 light chain]	ITGA3 MSK18	yes	0.586317	4.23018e-05
P26038	P26038	Moesin (Membrane-organizing extension spike protein)	MSN	yes	1.27573	0.0101153
P26196	P26196	Probable ATP-dependent RNA helicase DDX6 (EC 3.6.4.13) (ATP-dependent RNA helicase p54) (DEAD box protein 6) (Oncogene RCK)	DDX6 HLR2 RCK		2.17694	0.00624996
P26368-2;P26368;K7ENG2	P26368	Splicing factor U2AF 65 kDa subunit (U2 auxiliary factor 65 kDa subunit) (hU2AF(65)) (hU2AF65) (U2 snRNP auxiliary factor large subunit)	U2AF2 U2AF65		2.13785	0.324634
P26447	P26447	Protein S100-A4 (Calvasculin) (Metastasin) (Placental calcium-binding protein) (Protein Mts1) (S100 calcium-binding protein A4)	S100A4 CAPL MTS1		1.43106	0.36465
P26583;D6R9A6	P26583	High mobility group protein B2 (High mobility group protein 2) (HMG-2)	HMGB2 HMG2		5.13101	0.336744
P26599;P26599-2;P26599-3;A6NLN1;K7EKJ7;K7ELW5;K7EK45;O95758-1;O95758-6;O95758-2;O95758;O95758-5;O95758-4;O95758-7	P26599	Polypyrimidine tract-binding protein 1 (PTB) (57 kDa RNA-binding protein PPTB-1) (Heterogeneous nuclear ribonucleoprotein I) (hnRNP I)	PTBP1 PTB		1.17341	0.818203
P26639;P26639-2;E7ERI3;G3XAN9;D6R9F8;D6RCA5;D6RDJ6;A2RTX5-2;B7ZLP8;A2RTX5;D6RBR8;D6RJ97;D6RHV7;D6RCS6;H0YKB9	P26639	Threonine--tRNA ligase, cytoplasmic (EC 6.1.1.3) (Threonyl-tRNA synthetase) (ThrRS)	TARS		1.92188	0.0032805
P26640;B0V043;H0Y4A6;B0V044;A2ABF4;B4DZ61;Q5SP20;E7EVJ6	P26640	Valine--tRNA ligase (EC 6.1.1.9) (Protein G7a) (Valyl-tRNA synthetase) (ValRS)	VARS G7A VARS2		1.72226	NA
P26641;B4DTG2;E7EMT2	P26641	Elongation factor 1-gamma (EF-1-gamma) (eEF-1B gamma)	EEF1G EF1G PRO1608		2.7196	1.12325e-05
P27348;E9PG15	P27348	14-3-3 protein theta (14-3-3 protein T-cell) (14-3-3 protein tau) (Protein HS1)	YWHAQ		2.68048	4.23018e-05
P27694;I3L4R8	P27694	Replication protein A 70 kDa DNA-binding subunit (RP-A p70) (Replication factor A protein 1) (RF-A protein 1) (Single-stranded DNA-binding protein) [Cleaved into: Replication protein A 70 kDa DNA-binding subunit, N-terminally processed]	RPA1 REPA1 RPA70		1.65336	0.14757
P27695;G3V3M6;G3V5Q1;G3V3C7;G3V5D9;G3V5M0;G3V359;H7C4A8;G3V574;G3V3Y6	P27695	DNA-(apurinic or apyrimidinic site) lyase (EC 3.1.-.-) (EC 4.2.99.18) (APEX nuclease) (APEN) (Apurinic-apyrimidinic endonuclease 1) (AP endonuclease 1) (APE-1) (REF-1) (Redox factor-1) [Cleaved into: DNA-(apurinic or apyrimidinic site) lyase, mitochondrial]	APEX1 APE APE1 APEX APX HAP1 REF1		2.10989	8.79258e-10
P27797;K7EJB9;K7EL50	P27797	Calreticulin (CRP55) (Calregulin) (Endoplasmic reticulum resident protein 60) (ERp60) (HACBP) (grp60)	CALR CRTC	yes	0.547519	0.0200181
P27816-6;P27816;E7EVA0;P27816-2;P27816-5;B9ZVR1;H7C456;H7C4C5;P27816-4;E9PGM5;P27816-7;B4DSQ1;H0Y2V1;B5MEG9;F8W9U4	P27816	Microtubule-associated protein 4 (MAP-4)	MAP4		1.76204	0.0515253
P27824;B4DGP8;B4E2T8;D6RAQ8;D6RAU8;D6RB85;D6RDP7;D6RHJ3;D6RD16;H0Y9Q7;D6RFL1;H0Y9H1;D6RGY2	P27824	Calnexin (IP90) (Major histocompatibility complex class I antigen-binding protein p88) (p90)	CANX	yes	0.489086	0.000508056
P28066;P28066-2	P28066	Proteasome subunit alpha type-5 (EC 3.4.25.1) (Macropain zeta chain) (Multicatalytic endopeptidase complex zeta chain) (Proteasome zeta chain)	PSMA5		0.769012	0.527512
P28070	P28070	Proteasome subunit beta type-4 (EC 3.4.25.1) (26 kDa prosomal protein) (HsBPROS26) (PROS-26) (Macropain beta chain) (Multicatalytic endopeptidase complex beta chain) (Proteasome beta chain) (Proteasome chain 3) (HsN3)	PSMB4 PROS26		0.615921	0.349616
P28072;I3L3X7	P28072	Proteasome subunit beta type-6 (EC 3.4.25.1) (Macropain delta chain) (Multicatalytic endopeptidase complex delta chain) (Proteasome delta chain) (Proteasome subunit Y)	PSMB6 LMPY Y		1.26792	0.658171
P28074;P28074-3;H0YJM8;P28074-2	P28074	Proteasome subunit beta type-5 (EC 3.4.25.1) (Macropain epsilon chain) (Multicatalytic endopeptidase complex epsilon chain) (Proteasome chain 6) (Proteasome epsilon chain) (Proteasome subunit MB1) (Proteasome subunit X)	PSMB5 LMPX MB1 X		1.2371	0.355321
A8CZ64;P28482;H0YDH9;K7ELV1;B3KR49;K7EN18;E9PBK7;E9PJF0;P27361-2;E9PQW4;P27361-3;P27361;P31152;Q16659	P28482	Mitogen-activated protein kinase 1 (MAP kinase 1) (MAPK 1) (EC 2.7.11.24) (ERT1) (Extracellular signal-regulated kinase 2) (ERK-2) (MAP kinase isoform p42) (p42-MAPK) (Mitogen-activated protein kinase 2) (MAP kinase 2) (MAPK 2)	MAPK1 ERK2 PRKM1 PRKM2	yes	2.55282	0.0514837
P28799;K7EKL3;P28799-2;K7EQ05;K7EQI0;K7EMR1;K7EPL0;K7ENI2;K7ENN1;K7EK92;K7EQK6;K7EM89;K7EJY4;K7ERM2	P28799	Granulins (Proepithelin) (PEPI) [Cleaved into: Acrogranin (Glycoprotein of 88 Kda) (Progranulin); Paragranulin; Granulin-1 (Granulin G); Granulin-2 (Granulin F); Granulin-3 (Granulin B); Granulin-4 (Granulin A); Granulin-5 (Granulin C); Granulin-6 (Granulin D); Granulin-7 (Granulin E)]	GRN	yes	0.564712	0.0032012
P28838-2;P28838;H0Y9Q1	P28838	Cytosol aminopeptidase (EC 3.4.11.1) (Leucine aminopeptidase 3) (LAP-3) (Leucyl aminopeptidase) (Peptidase S) (Proline aminopeptidase) (EC 3.4.11.5) (Prolyl aminopeptidase)	LAP3 LAPEP PEPS		1.19107	0.590647
P29218;P29218-3;H0YBL1;E5RIP7;E5RG13;E5RI82;P29218-2;E5RGY4;E5RG94;E5RHE9;E5RIF4	P29218	Inositol monophosphatase 1 (IMP 1) (IMPase 1) (EC 3.1.3.25) (D-galactose 1-phosphate phosphatase) (EC 3.1.3.94) (Inositol-1(or 4)-monophosphatase 1) (Lithium-sensitive myo-inositol monophosphatase A1)	IMPA1 IMPA		1.66142	0.00863878
P29279;P29279-2	P29279	Connective tissue growth factor (CCN family member 2) (Hypertrophic chondrocyte-specific protein 24) (Insulin-like growth factor-binding protein 8) (IBP-8) (IGF-binding protein 8) (IGFBP-8)	CTGF CCN2 HCS24 IGFBP8	yes	0.786607	0.34676
P29317	P29317	Ephrin type-A receptor 2 (EC 2.7.10.1) (Epithelial cell kinase) (Tyrosine-protein kinase receptor ECK)	EPHA2 ECK	yes	1.26484	0.31439
P29353-5;P29353-3;P29353-2;P29353-7;P98077;P29353;P29353-6	P29353	SHC-transforming protein 1 (SHC-transforming protein 3) (SHC-transforming protein A) (Src homology 2 domain-containing-transforming protein C1) (SH2 domain protein C1)	SHC1 SHC SHCA		2.65409	0.468412
P29400;P29400-2;H0Y998	P29400	Collagen alpha-5(IV) chain	COL4A5	yes	0.424513	0.29898
P29401;P29401-2;B4E022;E9PFF2;F8W888;F8WAX4;Q5TYJ8;P51854-1;P51854	P29401	Transketolase (TK) (EC 2.2.1.1)	TKT		1.54611	0.000566034
P29966	P29966	Myristoylated alanine-rich C-kinase substrate (MARCKS) (Protein kinase C substrate, 80 kDa protein, light chain) (80K-L protein) (PKCSL)	MARCKS MACS PRKCSL	yes	1.80257	0.0835247
P30040;F8VY02;P30040-2;F8W1G0	P30040	Endoplasmic reticulum resident protein 29 (ERp29) (Endoplasmic reticulum resident protein 28) (ERp28) (Endoplasmic reticulum resident protein 31) (ERp31)	ERP29 C12orf8 ERP28	yes	0.718093	0.00847432
P30041	P30041	Peroxiredoxin-6 (EC 1.11.1.15) (1-Cys peroxiredoxin) (1-Cys PRX) (24 kDa protein) (Acidic calcium-independent phospholipase A2) (aiPLA2) (EC 3.1.1.-) (Antioxidant protein 2) (Liver 2D page spot 40) (Non-selenium glutathione peroxidase) (NSGPx) (EC 1.11.1.9) (Red blood cells page spot 12)	PRDX6 AOP2 KIAA0106		2.85206	4.5063e-06
P30042-2;H7C1F6;P30042;H7C2G3;H7C455;F2Z2Q0;H7BYH1	P30042	ES1 protein homolog, mitochondrial (Protein GT335) (Protein KNP-I)	C21orf33 HES1 KNPI	yes	0.727274	NA
P30043;M0R192;M0QZL1	P30043	Flavin reductase (NADPH) (FR) (EC 1.5.1.30) (Biliverdin reductase B) (BVR-B) (EC 1.3.1.24) (Biliverdin-IX beta-reductase) (Green heme-binding protein) (GHBP) (NADPH-dependent diaphorase) (NADPH-flavin reductase) (FLR)	BLVRB FLR	yes	1.51409	0.178834
P30044-2;P30044;P30044-3;A6NC19	P30044	Peroxiredoxin-5, mitochondrial (EC 1.11.1.15) (Alu corepressor 1) (Antioxidant enzyme B166) (AOEB166) (Liver tissue 2D-page spot 71B) (PLP) (Peroxiredoxin V) (Prx-V) (Peroxisomal antioxidant enzyme) (TPx type VI) (Thioredoxin peroxidase PMP20) (Thioredoxin reductase)	PRDX5 ACR1 SBBI10		1.44486	0.734583
P30046;B7Z522;A6NHG4;B5MC82;J3KQ18;H7C342	P30046	D-dopachrome decarboxylase (EC 4.1.1.84) (D-dopachrome tautomerase) (Phenylpyruvate tautomerase II)	DDT		3.15539	0.0300677
P30050;P30050-2	P30050	60S ribosomal protein L12	RPL12		1.19212	0.550816
P30084	P30084	Enoyl-CoA hydratase, mitochondrial (EC 4.2.1.17) (Enoyl-CoA hydratase 1) (Short-chain enoyl-CoA hydratase) (SCEH)	ECHS1		2.60543	0.255579
P30085;Q5T0D2;E9PGI8	P30085	UMP-CMP kinase (EC 2.7.4.14) (Deoxycytidylate kinase) (CK) (dCMP kinase) (Nucleoside-diphosphate kinase) (EC 2.7.4.6) (Uridine monophosphate/cytidine monophosphate kinase) (UMP/CMP kinase) (UMP/CMPK)	CMPK1 CMK CMPK UCK UMK UMPK	yes	1.22844	0.0919928
P30086	P30086	Phosphatidylethanolamine-binding protein 1 (PEBP-1) (HCNPpp) (Neuropolypeptide h3) (Prostatic-binding protein) (Raf kinase inhibitor protein) (RKIP) [Cleaved into: Hippocampal cholinergic neurostimulating peptide (HCNP)]	PEBP1 PBP PEBP		1.80568	0.000522584
P30153;F5H3X9;B3KQV6;C9J9C1;P30154-4;P30154;P30154-2;A8MY67;E9PH38;P30154-3;J3KR29;H0YDG7;E9PPI5;E9PNM7;E9PHZ6	P30153	Serine/threonine-protein phosphatase 2A 65 kDa regulatory subunit A alpha isoform (Medium tumor antigen-associated 61 kDa protein) (PP2A subunit A isoform PR65-alpha) (PP2A subunit A isoform R1-alpha)	PPP2R1A		2.52706	4.28626e-06
P30405;Q2YDB7;H0Y548	P30405	Peptidyl-prolyl cis-trans isomerase F, mitochondrial (PPIase F) (EC 5.2.1.8) (Cyclophilin D) (CyP-D) (CypD) (Cyclophilin F) (Mitochondrial cyclophilin) (CyP-M) (Rotamase F)	PPIF CYP3		1.58084	NA
P30419;P30419-2;B7Z8J4;K7EN82;K7EN42;B4DXS1;Q5VUC6;F5H594;O60551;Q5VUC7	P30419	Glycylpeptide N-tetradecanoyltransferase 1 (EC 2.3.1.97) (Myristoyl-CoA:protein N-myristoyltransferase 1) (NMT 1) (Type I N-myristoyltransferase) (Peptide N-myristoyltransferase 1)	NMT1 NMT	yes	2.0201	0.0827923
P30453;A2ARK8;P30457;P30456;P30450;Q5SPM3;F8VPX3	P30453	HLA class I histocompatibility antigen, A-34 alpha chain (Aw-34) (HLA class I histocompatibility antigen, A-10 alpha chain) (MHC class I antigen A*34)	HLA-A HLAA	yes	1.4516	0.526491
P30479;F8VVT3;P30480;P30460;P30466;H0Y4I7;E9PL39;E9PHY7;F6X4P0	P30479	HLA class I histocompatibility antigen, B-41 alpha chain (Bw-41) (MHC class I antigen B*41)	HLA-B HLAB	yes	0.507715	0.260226
P30520	P30520	Adenylosuccinate synthetase isozyme 2 (AMPSase 2) (AdSS 2) (EC 6.3.4.4) (Adenylosuccinate synthetase, acidic isozyme) (Adenylosuccinate synthetase, liver isozyme) (L-type adenylosuccinate synthetase) (IMP--aspartate ligase 2)	ADSS ADSS2		1.18823	0.245365
P30530-2;P30530;M0R0W6	P30530	Tyrosine-protein kinase receptor UFO (EC 2.7.10.1) (AXL oncogene)	AXL UFO	yes	0.891892	0.733712
P30566;E7ERF4;P30566-2	P30566	Adenylosuccinate lyase (ASL) (EC 4.3.2.2) (Adenylosuccinase) (ASase)	ADSL AMPS		1.34935	0.133274
P30622-2;P30622-1;P30622;J3KP58;F5H0N7;F5H6A0;F5H1T5;F6VGP8;F5H367;F5H270	P30622	CAP-Gly domain-containing linker protein 1 (Cytoplasmic linker protein 1) (Cytoplasmic linker protein 170 alpha-2) (CLIP-170) (Reed-Sternberg intermediate filament-associated protein) (Restin)	CLIP1 CYLN1 RSN	yes	0.630332	NA
P30740;B4DNT0;C9J7N5;O75830	P30740	Leukocyte elastase inhibitor (LEI) (Monocyte/neutrophil elastase inhibitor) (EI) (M/NEI) (Peptidase inhibitor 2) (PI-2) (Serpin B1)	SERPINB1 ELANH2 MNEI PI2		1.18181	0.315192
P30838;I3L3I9;C9JMC5;A8MYB8;E9PNN6;C9JKT2;I3L4E5;I3L1H6;I3L3W9;J3QS00;E9PJV0;I3L1M4;P48448;J3QRD1;P43353-2;P43353;P51648;P51648-2	P30838	Aldehyde dehydrogenase, dimeric NADP-preferring (EC 1.2.1.5) (ALDHIII) (Aldehyde dehydrogenase 3) (Aldehyde dehydrogenase family 3 member A1)	ALDH3A1 ALDH3		2.41192	2.29694e-07
P31150;G5E9U5	P31150	Rab GDP dissociation inhibitor alpha (Rab GDI alpha) (Guanosine diphosphate dissociation inhibitor 1) (GDI-1) (Oligophrenin-2) (Protein XAP-4)	GDI1 GDIL OPHN2 RABGDIA XAP4		1.15916	0.631371
P31153;B4DN45;Q00266	P31153	S-adenosylmethionine synthase isoform type-2 (AdoMet synthase 2) (EC 2.5.1.6) (Methionine adenosyltransferase 2) (MAT 2) (Methionine adenosyltransferase II) (MAT-II)	MAT2A AMS2 MATA2		1.64847	0.0456939
P31431-2;P31431;B4E1S6	P31431	Syndecan-4 (SYND4) (Amphiglycan) (Ryudocan core protein)	SDC4	yes	0.883476	0.691303
P31689;B7Z5C0	P31689	DnaJ homolog subfamily A member 1 (DnaJ protein homolog 2) (HSDJ) (Heat shock 40 kDa protein 4) (Heat shock protein J2) (HSJ-2) (Human DnaJ protein 2) (hDj-2)	DNAJA1 DNAJ2 HDJ2 HSJ2 HSPF4	yes	1.78861	0.121756
P31937	P31937	3-hydroxyisobutyrate dehydrogenase, mitochondrial (HIBADH) (EC 1.1.1.31)	HIBADH		1.59962	NA
P31939;E9PBU3;F5GWY2;H7C1S2;H7C084;C9JLK0;F8WEF0;H7BZU3	P31939	Bifunctional purine biosynthesis protein PURH [Includes: Phosphoribosylaminoimidazolecarboxamide formyltransferase (EC 2.1.2.3) (5-aminoimidazole-4-carboxamide ribonucleotide formyltransferase) (AICAR transformylase); IMP cyclohydrolase (EC 3.5.4.10) (ATIC) (IMP synthase) (Inosinicase)]	ATIC PURH OK/SW-cl.86		1.97134	6.69347e-12
P31943;G8JLB6;E9PCY7;D6RBM0;D6RIT2;D6RIU0;E7EQJ0;D6RAM1;D6R9T0;D6RFM3;E7EN40;D6RDU3;D6RJ04;D6RIH9;H0YB39;E5RGV0;D6RDL0;H0YBD7;D6RF17;H0YBG7;E5RGH4;F5GZT4;D6R9D3;H0YAQ2	P31943	Heterogeneous nuclear ribonucleoprotein H (hnRNP H) [Cleaved into: Heterogeneous nuclear ribonucleoprotein H, N-terminally processed]	HNRNPH1 HNRPH HNRPH1		1.3691	0.20247
P31947;P31947-2	P31947	14-3-3 protein sigma (Epithelial cell marker protein 1) (Stratifin)	SFN HME1	yes	1.58382	0.125194
P31948;G3XAD8;F5H0T1;F5H783;F5GXD8;H0YGI8	P31948	Stress-induced-phosphoprotein 1 (STI1) (Hsc70/Hsp90-organizing protein) (Hop) (Renal carcinoma antigen NY-REN-11) (Transformation-sensitive protein IEF SSP 3521)	STIP1		2.84338	2.39711e-05
P31949	P31949	Protein S100-A11 (Calgizzarin) (Metastatic lymph node gene 70 protein) (MLN 70) (Protein S100-C) (S100 calcium-binding protein A11) [Cleaved into: Protein S100-A11, N-terminally processed]	S100A11 MLN70 S100C		1.83548	0.0647977
P32004-3;P32004-2;F5H1H0;P32004;F5H025;H0Y5C3	P32004	Neural cell adhesion molecule L1 (N-CAM-L1) (NCAM-L1) (CD antigen CD171)	L1CAM CAML1 MIC5	yes	0.326637	0.0211023
P32321;P32321-2;D6RBJ9;D6RAD7;D6RAR9;D6RC36;D6R9S0;D6RBN2	P32321	Deoxycytidylate deaminase (EC 3.5.4.12) (dCMP deaminase)	DCTD		2.35882	0.0562944
P33176	P33176	Kinesin-1 heavy chain (Conventional kinesin heavy chain) (Ubiquitous kinesin heavy chain) (UKHC)	KIF5B KNS KNS1		1.48229	0.509408
P33316-2;H0YNJ9;H0YNW5;H0YKC5;P33316;H0YMM5;H0YKI0;H0YMP1;H0Y477	P33316	Deoxyuridine 5'-triphosphate nucleotidohydrolase, mitochondrial (dUTPase) (EC 3.6.1.23) (dUTP pyrophosphatase)	DUT		1.73185	0.0564742
P33764	P33764	Protein S100-A3 (Protein S-100E) (S100 calcium-binding protein A3)	S100A3 S100E		0.754816	0.863198
P33992;B1AHB1;B1AHB2;B1AHA9;F8WFD7	P33992	DNA replication licensing factor MCM5 (EC 3.6.4.12) (CDC46 homolog) (P1-CDC46)	MCM5 CDC46		0.361181	0.0010664
P34059;F5H325;H3BP66	P34059	N-acetylgalactosamine-6-sulfatase (EC 3.1.6.4) (Chondroitinsulfatase) (Chondroitinase) (Galactose-6-sulfate sulfatase) (GalN6S) (N-acetylgalactosamine-6-sulfate sulfatase) (GalNAc6S sulfatase)	GALNS	yes	0.531212	0.000217425
P34096	P34096	Ribonuclease 4 (RNase 4) (EC 3.1.27.-)	RNASE4 RNS4	yes	1.07103	0.796228
P34896-2;A8MYA6;P34896;P34896-3;B4DPM9;J3KRZ5;J3KRK5	P34896	Serine hydroxymethyltransferase, cytosolic (SHMT) (EC 2.1.2.1) (Glycine hydroxymethyltransferase) (Serine methylase)	SHMT1		2.92768	NA
P34932	P34932	Heat shock 70 kDa protein 4 (HSP70RY) (Heat shock 70-related protein APG-2)	HSPA4 APG2		1.48188	1.36227e-06
P34949-2;F5GX71;H3BPB8;P34949;H3BPU7;H3BPM5;H3BN01;H3BNY8;H3BT46;B4DYB8;H3BMZ9;H3BPP3;H3BP57;H3BT48;H3BUZ9	P34949	Mannose-6-phosphate isomerase (EC 5.3.1.8) (Phosphohexomutase) (Phosphomannose isomerase) (PMI)	MPI PMI1		1.99293	NA
P35052;H7C410;H7C024;H7BZL4;H7BZE9;C9J4Y6	P35052	Glypican-1 [Cleaved into: Secreted glypican-1]	GPC1	yes	0.520565	5.08897e-05
P35237;H0Y3G3;C9JTJ8;C9JVA8	P35237	Serpin B6 (Cytoplasmic antiproteinase) (CAP) (Peptidase inhibitor 6) (PI-6) (Placental thrombin inhibitor)	SERPINB6 PI6 PTI		2.04009	0.00032393
P35241;A7YIJ8;F5H1A7;P35241-2;H0YE16;P35241-3;E9PNV3;E9PQ82;E9PKN5;C9J8U1;F8WAN1;F5H1H6;Q69YQ0	P35241	Radixin	RDX	yes	1.10665	0.65044
P35555;F6U495;H0YND0	P35555	Fibrillin-1	FBN1 FBN	yes	0.674958	0.0170033
P35556;P35556-2;D6RJI3;E9PHW4;D6REJ2;Q75N90	P35556	Fibrillin-2	FBN2	yes	0.533242	7.95549e-09
P35579;P35579-2;P35580;P35580-2;F8W6L6;P35580-3;P35580-4;Q5BKV1;B1AH99;P13535;Q9UKX3;Q9Y623;P12882;P11055;Q9UKX2;A7E2Y1	P35579	Myosin-9 (Cellular myosin heavy chain, type A) (Myosin heavy chain 9) (Myosin heavy chain, non-muscle IIa) (Non-muscle myosin heavy chain A) (NMMHC-A) (Non-muscle myosin heavy chain IIa) (NMMHC II-a) (NMMHC-IIA)	MYH9		1.36001	0.00659996
P35613-2;I3L4S8;P35613;P35613-3;P35613-4;I3L192	P35613	Basigin (5F7) (Collagenase stimulatory factor) (Extracellular matrix metalloproteinase inducer) (EMMPRIN) (Leukocyte activation antigen M6) (OK blood group antigen) (Tumor cell-derived collagenase stimulatory factor) (TCSF) (CD antigen CD147)	BSG UNQ6505/PRO21383	yes	1.3027	0.364424
P35637-2;P35637;H3BPE7	P35637	RNA-binding protein FUS (75 kDa DNA-pairing protein) (Oncogene FUS) (Oncogene TLS) (POMp75) (Translocated in liposarcoma protein)	FUS TLS		#VALUE!	NA
P35754	P35754	Glutaredoxin-1 (Thioltransferase-1) (TTase-1)	GLRX GRX		1.88601	0.103334
P35998;B7Z5E2;C9JLS9	P35998	26S protease regulatory subunit 7 (26S proteasome AAA-ATPase subunit RPT1) (Proteasome 26S subunit ATPase 2) (Protein MSS1)	PSMC2 MSS1		0.719095	0.190615
P36405	P36405	ADP-ribosylation factor-like protein 3	ARL3 ARFL3	yes	#VALUE!	NA
P36551;H0YA22	P36551	Oxygen-dependent coproporphyrinogen-III oxidase, mitochondrial (COX) (Coprogen oxidase) (Coproporphyrinogenase) (EC 1.3.3.3)	CPOX CPO CPX	yes	2.11216	0.137483
P36578;H3BU31;H3BM89;H3BTP7	P36578	60S ribosomal protein L4 (60S ribosomal protein L1)	RPL4 RPL1		1.98621	0.0400874
P36639-4;P36639-3;P36639-2;P36639;C9J361	P36639	7,8-dihydro-8-oxoguanine triphosphatase (EC 3.6.1.55) (2-hydroxy-dATP diphosphatase) (EC 3.6.1.56) (8-oxo-dGTPase) (Nucleoside diphosphate-linked moiety X motif 1) (Nudix motif 1)	NUDT1 MTH1		1.39681	NA
P36871;P36871-2;P36871-3	P36871	Phosphoglucomutase-1 (PGM 1) (EC 5.4.2.2) (Glucose phosphomutase 1)	PGM1		1.50791	0.019049
P36955;I3L3M1;I3L4F9;I3L107;I3L4N7;I3L425;I3L3Z3;I3L1U4;I3L4Z0;I3L2R7	P36955	Pigment epithelium-derived factor (PEDF) (Cell proliferation-inducing gene 35 protein) (EPC-1) (Serpin F1)	SERPINF1 PEDF PIG35	yes	0.512964	0.0501364
P37173;P37173-2	P37173	TGF-beta receptor type-2 (TGFR-2) (EC 2.7.11.30) (TGF-beta type II receptor) (Transforming growth factor-beta receptor type II) (TGF-beta receptor type II) (TbetaR-II)	TGFBR2	yes	0.487995	NA
P37802;C9J5W6;Q9UI15	P37802	Transgelin-2 (Epididymis tissue protein Li 7e) (SM22-alpha homolog)	TAGLN2 KIAA0120 CDABP0035		2.24197	0.00013941
P37837;F2Z393;E9PM01;E9PKI8	P37837	Transaldolase (EC 2.2.1.2)	TALDO1 TAL TALDO TALDOR		1.9903	9.09142e-05
P38571-2;P38571;E7EUT7;Q5T073	P38571	Lysosomal acid lipase/cholesteryl ester hydrolase (Acid cholesteryl ester hydrolase) (LAL) (EC 3.1.1.13) (Cholesteryl esterase) (Lipase A) (Sterol esterase)	LIPA	yes	1.06093	0.935123
P38646;D6RJI2;D6RA73;H0YBG6;H0Y8S0	P38646	Stress-70 protein, mitochondrial (75 kDa glucose-regulated protein) (GRP-75) (Heat shock 70 kDa protein 9) (Mortalin) (MOT) (Peptide-binding protein 74) (PBP74)	HSPA9 GRP75 HSPA9B mt-HSP70		4.08633	3.62372e-07
P38919;I3L3F6;I3L2Z3;I3L2M0;I3L3H2;I3L1H0	P38919	Eukaryotic initiation factor 4A-III (eIF-4A-III) (eIF4A-III) (EC 3.6.4.13) (ATP-dependent RNA helicase DDX48) (ATP-dependent RNA helicase eIF4A-3) (DEAD box protein 48) (Eukaryotic initiation factor 4A-like NUK-34) (Eukaryotic translation initiation factor 4A isoform 3) (Nuclear matrix protein 265) (NMP 265) (hNMP 265) [Cleaved into: Eukaryotic initiation factor 4A-III, N-terminally processed]	EIF4A3 DDX48 KIAA0111		1.80648	0.497797
P39060-2;P39060-1;P39060;H7BXV5;H7C457	P39060	Collagen alpha-1(XVIII) chain [Cleaved into: Endostatin]	COL18A1	yes	0.64729	0.00901116
P39687;H0YN26;H7BZ09;O95626;O43423	P39687	Acidic leucine-rich nuclear phosphoprotein 32 family member A (Acidic nuclear phosphoprotein pp32) (pp32) (Leucine-rich acidic nuclear protein) (LANP) (Mapmodulin) (Potent heat-stable protein phosphatase 2A inhibitor I1PP2A) (Putative HLA-DR-associated protein I) (PHAPI)	ANP32A C15orf1 LANP MAPM PHAP1		1.2644	0.305406
P39748;I3L3E9;F5H1Y3	P39748	Flap endonuclease 1 (FEN-1) (EC 3.1.-.-) (DNase IV) (Flap structure-specific endonuclease 1) (Maturation factor 1) (MF1) (hFEN-1)	FEN1 RAD2		2.20904	0.144643
P40121-2;P40121;E7ENU9;B4DU58;B8ZZL6	P40121	Macrophage-capping protein (Actin regulatory protein CAP-G)	CAPG AFCP MCP		1.21116	0.201146
P40189;P40189-3;P40189-2;D6RH03;Q5FC05	P40189	Interleukin-6 receptor subunit beta (IL-6 receptor subunit beta) (IL-6R subunit beta) (IL-6R-beta) (IL-6RB) (CDw130) (Interleukin-6 signal transducer) (Membrane glycoprotein 130) (gp130) (Oncostatin-M receptor subunit alpha) (CD antigen CD130)	IL6ST	yes	0.470407	0.027423
P40227;P40227-2;B4DPJ8;B4DX20;Q92526;Q92526-2	P40227	T-complex protein 1 subunit zeta (TCP-1-zeta) (Acute morphine dependence-related protein 2) (CCT-zeta-1) (HTR3) (Tcp20)	CCT6A CCT6 CCTZ		2.41436	0.0513903
P40261;F5H0R4	P40261	Nicotinamide N-methyltransferase (EC 2.1.1.1)	NNMT		6.23526	0.476487
P40925;P40925-3;P40925-2;B9A041;B8ZZ51;C9JF79;C9JRL4;C9JLV6;C9IZI0;F8WFC2	P40925	Malate dehydrogenase, cytoplasmic (EC 1.1.1.37) (Cytosolic malate dehydrogenase) (Diiodophenylpyruvate reductase) (EC 1.1.1.96)	MDH1 MDHA		1.63438	0.000443494
P40926;G3XAL0;E9PDB2	P40926	Malate dehydrogenase, mitochondrial (EC 1.1.1.37)	MDH2		3.38808	0
P41091;Q2VIR3;Q2VIR3-2;F8W810;H7BZU1	P41091	Eukaryotic translation initiation factor 2 subunit 3 (Eukaryotic translation initiation factor 2 subunit gamma X) (eIF-2-gamma X) (eIF-2gX)	EIF2S3 EIF2G		1.86894	2.79825e-05
P41227;P41227-2;F8W808;A8MWP7;C9JN83;C9JW55;Q9BSU3;H0Y8T0	P41227	N-alpha-acetyltransferase 10 (EC 2.3.1.-) (EC 2.3.1.88) (N-terminal acetyltransferase complex ARD1 subunit homolog A) (NatA catalytic subunit Naa10)	NAA10 ARD1 ARD1A TE2		2.54911	0.0218631
P41250;H7C443	P41250	Glycine--tRNA ligase (EC 6.1.1.14) (Diadenosine tetraphosphate synthetase) (AP-4-A synthetase) (Glycyl-tRNA synthetase) (GlyRS)	GARS	yes	1.61288	0.00203455
P41252;J3KR24;Q5TCD1;Q5TCC4	P41252	Isoleucine--tRNA ligase, cytoplasmic (EC 6.1.1.5) (Isoleucyl-tRNA synthetase) (IRS) (IleRS)	IARS		1.53985	0.0151133
A3KFI5;E5RFZ1;P41271;P41271-2;A3KFI2;A3KFI3;A3KFI4;A3KFI1	P41271	Neuroblastoma suppressor of tumorigenicity 1 (Fragment)	NBL1 DAN DAND1	yes	3.04805	0.353276
P41567;K7EM18;O60739;K7EQP2	P41567	Eukaryotic translation initiation factor 1 (eIF1) (A121) (Protein translation factor SUI1 homolog) (Sui1iso1)	EIF1 SUI1		1.23212	0.644748
P42126-2;H3BP91;P42126;Q96DC0;H3BS70	P42126	Enoyl-CoA delta isomerase 1, mitochondrial (EC 5.3.3.8) (3,2-trans-enoyl-CoA isomerase) (Delta(3),Delta(2)-enoyl-CoA isomerase) (D3,D2-enoyl-CoA isomerase) (Dodecenoyl-CoA isomerase)	ECI1 DCI		0.700098	NA
G5E972;P42167;A2T926;P42167-2;H0YJH7	P42167	Thymopentin (Thymopoietin, isoform CRA_d)	TMPO LAP2	yes	2.51922	0.00719084
P42224-2;J3KPM9;P42224;E7EPD2;D2KFR9;E7ENM1;E9PH66;H7BZB5	P42224	Signal transducer and activator of transcription 1-alpha/beta (Transcription factor ISGF-3 components p91/p84)	STAT1		1.55433	0.141944
P42330;B4DL37;P17516;H7C4R4	P42330	Aldo-keto reductase family 1 member C3 (EC 1.-.-.-) (17-beta-hydroxysteroid dehydrogenase type 5) (17-beta-HSD 5) (3-alpha-HSD type II, brain) (3-alpha-hydroxysteroid dehydrogenase type 2) (3-alpha-HSD type 2) (EC 1.1.1.357) (Chlordecone reductase homolog HAKRb) (Dihydrodiol dehydrogenase 3) (DD-3) (DD3) (Dihydrodiol dehydrogenase type I) (HA1753) (Indanol dehydrogenase) (EC 1.1.1.112) (Prostagla…	AKR1C3 DDH1 HSD17B5 KIAA0119 PGFS		1.53653	0.00481935
P42765;K7EME0;K7ER88;K7EJB1;K7EJ68	P42765	3-ketoacyl-CoA thiolase, mitochondrial (EC 2.3.1.16) (Acetyl-CoA acyltransferase) (Beta-ketothiolase) (Mitochondrial 3-oxoacyl-CoA thiolase) (T1)	ACAA2		1.18589	NA
P42785;B7Z7Q6;P42785-2;E9PQB5;E9PL85;E9PQN3;E9PKN6;E9PIG4;E9PNF7;E9PLY4;E9PNJ1;E9PL49	P42785	Lysosomal Pro-X carboxypeptidase (EC 3.4.16.2) (Angiotensinase C) (Lysosomal carboxypeptidase C) (Proline carboxypeptidase) (Prolylcarboxypeptidase) (PRCP)	PRCP PCP	yes	0.39661	0.00190177
P42830;D6RF92;P80162	P42830	C-X-C motif chemokine 5 (ENA-78(1-78)) (Epithelial-derived neutrophil-activating protein 78) (Neutrophil-activating peptide ENA-78) (Small-inducible cytokine B5) [Cleaved into: ENA-78(8-78); ENA-78(9-78)]	CXCL5 ENA78 SCYB5	yes	6.39656	7.04763e-10
P43034;I3L2U8;B4DF38;I3L3N5;P43034-2;I3L495	P43034	Platelet-activating factor acetylhydrolase IB subunit alpha (Lissencephaly-1 protein) (LIS-1) (PAF acetylhydrolase 45 kDa subunit) (PAF-AH 45 kDa subunit) (PAF-AH alpha) (PAFAH alpha)	PAFAH1B1 LIS1 MDCR MDS PAFAHA	yes	1.54803	0.0928274
P43487;C9JXG8;C9JGV6;C9JJ34;H7C137;B3KUP2;C9JDM3;C9JIC6	P43487	Ran-specific GTPase-activating protein (Ran-binding protein 1) (RanBP1)	RANBP1		2.16647	0.0204765
P43490;Q5SYT8;F5H246;C9JG65;C9JF35	P43490	Nicotinamide phosphoribosyltransferase (NAmPRTase) (Nampt) (EC 2.4.2.12) (Pre-B-cell colony-enhancing factor 1) (Pre-B cell-enhancing factor) (Visfatin)	NAMPT PBEF PBEF1	yes	2.47569	2.77358e-09
P43686;P43686-2	P43686	26S protease regulatory subunit 6B (26S proteasome AAA-ATPase subunit RPT3) (MB67-interacting protein) (MIP224) (Proteasome 26S subunit ATPase 4) (Tat-binding protein 7) (TBP-7)	PSMC4 MIP224 TBP7		0.70038	0.368375
P45877	P45877	Peptidyl-prolyl cis-trans isomerase C (PPIase C) (EC 5.2.1.8) (Cyclophilin C) (Rotamase C)	PPIC CYPC	yes	0.417008	0.15567
P45973;G3V1X9;F8VNY3	P45973	Chromobox protein homolog 5 (Antigen p25) (Heterochromatin protein 1 homolog alpha) (HP1 alpha)	CBX5 HP1A		1.37757	0.518414
P45974-2;P45974;H7C5J3;Q92995-2;Q92995	P45974	Ubiquitin carboxyl-terminal hydrolase 5 (EC 3.4.19.12) (Deubiquitinating enzyme 5) (Isopeptidase T) (Ubiquitin thioesterase 5) (Ubiquitin-specific-processing protease 5)	USP5 ISOT		1.49656	0.00901116
P46013-2;P46013	P46013	Antigen KI-67	MKI67		7.51836	0.351495
P46060;F8W7I9;H0Y4Q3;B0QYT6;B0QYT5;B0QYT4	P46060	Ran GTPase-activating protein 1 (RanGAP1)	RANGAP1 KIAA1835 SD	yes	1.53242	0.0838797
P46063;F5H2L2;F8WA66;F8WD97	P46063	ATP-dependent DNA helicase Q1 (EC 3.6.4.12) (DNA helicase, RecQ-like type 1) (RecQ1) (DNA-dependent ATPase Q1) (RecQ protein-like 1)	RECQL RECQ1 RECQL1		1.63983	NA
P46087;P46087-4;F5GWB7;F5H709;P46087-2;F5H5X6;P46087-3	P46087	Probable 28S rRNA (cytosine(4447)-C(5))-methyltransferase (EC 2.1.1.-) (Nucleolar protein 1) (Nucleolar protein 2 homolog) (Proliferating-cell nucleolar antigen p120) (Proliferation-associated nucleolar protein p120)	NOP2 NOL1 NSUN1		#VALUE!	NA
P46108-2;P46108;I3L297	P46108	Adapter molecule crk (Proto-oncogene c-Crk) (p38)	CRK	yes	2.09856	0.0217785
P46531	P46531	Neurogenic locus notch homolog protein 1 (Notch 1) (hN1) (Translocation-associated notch protein TAN-1) [Cleaved into: Notch 1 extracellular truncation (NEXT); Notch 1 intracellular domain (NICD)]	NOTCH1 TAN1	yes	0.524059	0.116105
P46777;Q5T7N0	P46777	60S ribosomal protein L5	RPL5 MSTP030		3.6773	NA
P46783;F6U211	P46783	40S ribosomal protein S10	RPS10		1.67885	0.0141863
P46821;D6RA32;D6RA40;D6RCL2;D6RGJ3;P78559;P78559-2;J3KPX8;E9PGC8	P46821	Microtubule-associated protein 1B (MAP-1B) [Cleaved into: MAP1B heavy chain; MAP1 light chain LC1]	MAP1B		1.25628	0.0586744
P46926;D6RAY7;D6R9P4;E7EVU7;D6RFF8;D6RB13;B7Z3X4;D6R917;D6RFK5	P46926	Glucosamine-6-phosphate isomerase 1 (EC 3.5.99.6) (Glucosamine-6-phosphate deaminase 1) (GNPDA 1) (GlcN6P deaminase 1) (Oscillin)	GNPDA1 GNPI HLN KIAA0060		1.19602	0.616345
P46934-4;H0Y8X6;P46934-3;P46934-2;P46934;K7ERN1	P46934	E3 ubiquitin-protein ligase NEDD4 (EC 6.3.2.-) (Cell proliferation-inducing gene 53 protein) (Neural precursor cell expressed developmentally down-regulated protein 4) (NEDD-4)	NEDD4 KIAA0093 NEDD4-1 PIG53	yes	1.04522	NA
P46940;H0YLE8;H0YKA5;E9PDT6;Q13576-2;J3KR91;F5H7S7;E7EWC2;Q13576;F2Z2E2;Q86VI3	P46940	Ras GTPase-activating-like protein IQGAP1 (p195)	IQGAP1 KIAA0051	yes	1.1655	0.486977
P47224	P47224	Guanine nucleotide exchange factor MSS4 (Rab-interacting factor)	RABIF MSS4 RASGRF3		#VALUE!	NA
P47755;F8W9N7;C9JUG7;B4DG50	P47755	F-actin-capping protein subunit alpha-2 (CapZ alpha-2)	CAPZA2		1.46236	0.00329452
P47756-2;B1AK87;B1AK88;P47756;B1AK85;F6USW4;F6Q0E3	P47756	F-actin-capping protein subunit beta (CapZ beta)	CAPZB		1.5029	0.336047
P47813;O14602;A6NJH9	P47813	Eukaryotic translation initiation factor 1A, X-chromosomal (eIF-1A X isoform) (Eukaryotic translation initiation factor 4C) (eIF-4C)	EIF1AX EIF1A EIF4C		1.89191	0.249958
P47914	P47914	60S ribosomal protein L29 (Cell surface heparin-binding protein HIP)	RPL29		2.02024	0.366408
P48147	P48147	Prolyl endopeptidase (PE) (EC 3.4.21.26) (Post-proline cleaving enzyme)	PREP PEP		1.61431	0.25119
P48163;B4DZ70;F5H4W0	P48163	NADP-dependent malic enzyme (NADP-ME) (EC 1.1.1.40) (Malic enzyme 1)	ME1		1.03067	0.907885
P48307;H7C4A3;F5H3J8	P48307	Tissue factor pathway inhibitor 2 (TFPI-2) (Placental protein 5) (PP5)	TFPI2	yes	0.328919	0.191181
P48444;B0YIW6;P48444-2;E9PK34	P48444	Coatomer subunit delta (Archain) (Delta-coat protein) (Delta-COP)	ARCN1 COPD	yes	1.66792	0.00466254
P48506;H0Y9I7;D6R959;D6RGF8;H0YAB6;D6REX4	P48506	Glutamate--cysteine ligase catalytic subunit (EC 6.3.2.2) (GCS heavy chain) (Gamma-ECS) (Gamma-glutamylcysteine synthetase)	GCLC GLCL GLCLC		1.42613	0.00365447
P48507	P48507	Glutamate--cysteine ligase regulatory subunit (GCS light chain) (Gamma-ECS regulatory subunit) (Gamma-glutamylcysteine synthetase regulatory subunit) (Glutamate--cysteine ligase modifier subunit)	GCLM GLCLR		3.43297	0.00326116
P48637;B7Z514;B6F210	P48637	Glutathione synthetase (GSH synthetase) (GSH-S) (EC 6.3.2.3) (Glutathione synthase)	GSS		1.04849	0.864023
P48643;E7ENZ3;B7ZAR1;E9PCA1;B4DYD8;D6RIZ7;H0Y914	P48643	T-complex protein 1 subunit epsilon (TCP-1-epsilon) (CCT-epsilon)	CCT5 CCTE KIAA0098		1.66013	0.00419042
P48723;F5GWS8	P48723	Heat shock 70 kDa protein 13 (Microsomal stress-70 protein ATPase core) (Stress-70 protein chaperone microsome-associated 60 kDa protein)	HSPA13 STCH	yes	0.303171	0.000407363
P48739;P48739-2;B7Z7Q0;B3KYB6;B3KYB7	P48739	Phosphatidylinositol transfer protein beta isoform (PI-TP-beta) (PtdIns transfer protein beta) (PtdInsTP beta)	PITPNB		2.1592	0.248333
P49006	P49006	MARCKS-related protein (MARCKS-like protein 1) (Macrophage myristoylated alanine-rich C kinase substrate) (Mac-MARCKS) (MacMARCKS)	MARCKSL1 MLP MRP	yes	1.06801	0.865832
P49189;B4DXY7	P49189	4-trimethylaminobutyraldehyde dehydrogenase (TMABADH) (EC 1.2.1.47) (Aldehyde dehydrogenase E3 isozyme) (Aldehyde dehydrogenase family 9 member A1) (EC 1.2.1.3) (Gamma-aminobutyraldehyde dehydrogenase) (EC 1.2.1.19) (R-aminobutyraldehyde dehydrogenase)	ALDH9A1 ALDH4 ALDH7 ALDH9		1.51379	0.0997895
P49207	P49207	60S ribosomal protein L34	RPL34		0.71819	0.82522
P49321;P49321-3;P49321-2;F5H3J2;Q5T624;E9PRH9;H0YF33;H0YDS9;E9PI86;E9PPQ8;E9PPR5	P49321	Nuclear autoantigenic sperm protein (NASP)	NASP	yes	0.96843	0.944293
P49327;J3KTF0	P49327	Fatty acid synthase (EC 2.3.1.85) [Includes: [Acyl-carrier-protein] S-acetyltransferase (EC 2.3.1.38); [Acyl-carrier-protein] S-malonyltransferase (EC 2.3.1.39); 3-oxoacyl-[acyl-carrier-protein] synthase (EC 2.3.1.41); 3-oxoacyl-[acyl-carrier-protein] reductase (EC 1.1.1.100); 3-hydroxyacyl-[acyl-carrier-protein] dehydratase (EC 4.2.1.59); Enoyl-[acyl-carrier-protein] reductase (EC 1.3.1.39); Ole…	FASN FAS		1.45257	4.87021e-09
P49354-2;P49354;E9PQP6;H0YE66	P49354	Protein farnesyltransferase/geranylgeranyltransferase type-1 subunit alpha (EC 2.5.1.58) (EC 2.5.1.59) (CAAX farnesyltransferase subunit alpha) (FTase-alpha) (Ras proteins prenyltransferase subunit alpha) (Type I protein geranyl-geranyltransferase subunit alpha) (GGTase-I-alpha)	FNTA		1.05608	0.889688
P49368;P49368-2;B4DUR8;E9PRC8;Q5SZX6;Q5SZX9;E9PM09;Q5SZW8;E9PQ35	P49368	T-complex protein 1 subunit gamma (TCP-1-gamma) (CCT-gamma) (hTRiC5)	CCT3 CCTG TRIC5		1.80782	1.8758e-06
P49454	P49454	Centromere protein F (CENP-F) (AH antigen) (Kinetochore protein CENPF) (Mitosin)	CENPF		1.32207	NA
P49458;E9PE20;P49458-2	P49458	Signal recognition particle 9 kDa protein (SRP9)	SRP9		1.4703	0.760374
P49459;P49459-3;P49459-2;H0YA80;P63146	P49459	Ubiquitin-conjugating enzyme E2 A (EC 6.3.2.19) (RAD6 homolog A) (HR6A) (hHR6A) (Ubiquitin carrier protein A) (Ubiquitin-protein ligase A)	UBE2A RAD6A		1.63892	NA
P49588;H3BPK7	P49588	Alanine--tRNA ligase, cytoplasmic (EC 6.1.1.7) (Alanyl-tRNA synthetase) (AlaRS) (Renal carcinoma antigen NY-REN-42)	AARS		2.57741	0.000288169
P49589-3;P49589-2;B4DKY1;P49589;A8MVQ3;E9PRS8;E9PLP0;C9JLN0	P49589	Cysteine--tRNA ligase, cytoplasmic (EC 6.1.1.16) (Cysteinyl-tRNA synthetase) (CysRS)	CARS		1.43909	0.258793
P49591;Q5T5C7	P49591	Serine--tRNA ligase, cytoplasmic (EC 6.1.1.11) (Seryl-tRNA synthetase) (SerRS) (Seryl-tRNA(Ser/Sec) synthetase)	SARS SERS		2.31914	0.0541435
P49720;J3KSM3;J3KRR2;J3QKR3	P49720	Proteasome subunit beta type-3 (EC 3.4.25.1) (Proteasome chain 13) (Proteasome component C10-II) (Proteasome theta chain)	PSMB3		1.27788	0.49291
P49721	P49721	Proteasome subunit beta type-2 (EC 3.4.25.1) (Macropain subunit C7-I) (Multicatalytic endopeptidase complex subunit C7-I) (Proteasome component C7-I)	PSMB2		1.07425	0.84161
P49736;H0Y8E6;F8WDM3	P49736	DNA replication licensing factor MCM2 (EC 3.6.4.12) (Minichromosome maintenance protein 2 homolog) (Nuclear protein BM28)	MCM2 BM28 CCNL1 CDCL1 KIAA0030		1.75787	0.0463603
P49767	P49767	Vascular endothelial growth factor C (VEGF-C) (Flt4 ligand) (Flt4-L) (Vascular endothelial growth factor-related protein) (VRP)	VEGFC	yes	1.30498	0.894864
P49773;D6REP8;D6RE99;D6RD60;D6RC06	P49773	Histidine triad nucleotide-binding protein 1 (EC 3.-.-.-) (Adenosine 5'-monophosphoramidase) (Protein kinase C inhibitor 1) (Protein kinase C-interacting protein 1) (PKCI-1)	HINT1 HINT PKCI1 PRKCNH1		3.1353	0.00180296
P49788;P49788-2;F8WBG0	P49788	Retinoic acid receptor responder protein 1 (Phorbol ester-induced gene 1 protein) (PERG-1) (RAR-responsive protein TIG1) (Tazarotene-induced gene 1 protein)	RARRES1 PEIG1 TIG1	yes	0.367397	0.031249
P49903;D6PSQ9;Q5T5U9;B4DWK0;Q5T5U6;Q5T5U7	P49903	Selenide, water dikinase 1 (EC 2.7.9.3) (Selenium donor protein 1) (Selenophosphate synthase 1)	SEPHS1 SELD SPS SPS1	yes	0.909517	0.91359
P49915;F8W720	P49915	GMP synthase [glutamine-hydrolyzing] (EC 6.3.5.2) (GMP synthetase) (Glutamine amidotransferase)	GMPS		2.29204	0.00507155
P50238;K4DIB9;H3BRQ4	P50238	Cysteine-rich protein 1 (CRP-1) (Cysteine-rich heart protein) (CRHP) (hCRHP) (Cysteine-rich intestinal protein) (CRIP)	CRIP1 CRIP CRP1		5.22333	0.000644418
P50395;E7EU23;P50395-2;Q5SX87;Q5SX91;Q5SX90;Q5SX86	P50395	Rab GDP dissociation inhibitor beta (Rab GDI beta) (Guanosine diphosphate dissociation inhibitor 2) (GDI-2)	GDI2 RABGDIB	yes	1.73779	0.0147649
P50453	P50453	Serpin B9 (Cytoplasmic antiproteinase 3) (CAP-3) (CAP3) (Peptidase inhibitor 9) (PI-9)	SERPINB9 PI9		1.35122	0.275784
P50454;E9PR70;E9PPV6;E9PKH2;E9PK86;E9PMI5;E9PJH8;E9PIG2;E9PRS3;E9PNX1;H0YEP8;E9PLA6;E9PQ34	P50454	Serpin H1 (47 kDa heat shock protein) (Arsenic-transactivated protein 3) (AsTP3) (Cell proliferation-inducing gene 14 protein) (Collagen-binding protein) (Colligin) (Rheumatoid arthritis-related antigen RA-A47)	SERPINH1 CBP1 CBP2 HSP47 SERPINH2 PIG14	yes	1.08894	0.821174
P50502;Q8NFI4;H7C3I1;F6VDH7;Q8IZP2;F8WAQ7	P50502	Hsc70-interacting protein (Hip) (Aging-associated protein 2) (Progesterone receptor-associated p48 protein) (Protein FAM10A1) (Putative tumor suppressor ST13) (Renal carcinoma antigen NY-REN-33) (Suppression of tumorigenicity 13 protein)	ST13 AAG2 FAM10A1 HIP SNC6		1.98544	0.0419634
P50552;K7ENL7;K7ENR7;K7EM16;K7EIG8;K7EQD0	P50552	Vasodilator-stimulated phosphoprotein (VASP)	VASP	yes	1.66667	0.0417699
P50591	P50591	Tumor necrosis factor ligand superfamily member 10 (Apo-2 ligand) (Apo-2L) (TNF-related apoptosis-inducing ligand) (Protein TRAIL) (CD antigen CD253)	TNFSF10 APO2L TRAIL	yes	38.0439	3.25972e-10
P50895;K7ENU8;K7ERB7	P50895	Basal cell adhesion molecule (Auberger B antigen) (B-CAM cell surface glycoprotein) (F8/G253 antigen) (Lutheran antigen) (Lutheran blood group glycoprotein) (CD antigen CD239)	BCAM LU MSK19	yes	1.26619	0.221961
P50897;P50897-2;E9PMG2;Q5T0S4;E9PSE5;E9PP28;E9PK48	P50897	Palmitoyl-protein thioesterase 1 (PPT-1) (EC 3.1.2.22) (Palmitoyl-protein hydrolase 1)	PPT1 PPT	yes	0.736011	0.550927
P50990;B4DEM7;B4DQH4;H7C4C8;H7C2U0	P50990	T-complex protein 1 subunit theta (TCP-1-theta) (CCT-theta) (Renal carcinoma antigen NY-REN-15)	CCT8 C21orf112 CCTQ KIAA0002		1.95551	9.72383e-07
P50991;P50991-2;B7Z9L0;B7Z2F4	P50991	T-complex protein 1 subunit delta (TCP-1-delta) (CCT-delta) (Stimulator of TAR RNA-binding)	CCT4 CCTD SRB		1.62618	0.151984
P51172;E7EQ54;P51172-2;A6NNF7	P51172	Amiloride-sensitive sodium channel subunit delta (Delta-NaCH) (Epithelial Na(+) channel subunit delta) (Delta-ENaC) (ENaCD) (Nonvoltage-gated sodium channel 1 subunit delta) (SCNED)	SCNN1D DNACH	yes	0.687975	0.498904
P51397;B4DQ75	P51397	Death-associated protein 1 (DAP-1)	DAP DAP1		1.04389	0.723858
P51452;K7ES89;Q8IYJ9;K7ELG5	P51452	Dual specificity protein phosphatase 3 (EC 3.1.3.16) (EC 3.1.3.48) (Dual specificity protein phosphatase VHR) (Vaccinia H1-related phosphatase) (VHR)	DUSP3 VHR		5.76679	0.000561291
P51665;H3BNT7;H3BTM8;B4DXI8;H3BQV2	P51665	26S proteasome non-ATPase regulatory subunit 7 (26S proteasome regulatory subunit RPN8) (26S proteasome regulatory subunit S12) (Mov34 protein homolog) (Proteasome subunit p40)	PSMD7 MOV34L		1.21726	0.351809
P51857-2;P51857	P51857	3-oxo-5-beta-steroid 4-dehydrogenase (EC 1.3.1.3) (Aldo-keto reductase family 1 member D1) (Delta(4)-3-ketosteroid 5-beta-reductase) (Delta(4)-3-oxosteroid 5-beta-reductase)	AKR1D1 SRD5B1		1.57381	0.199083
P51858;A8K8G0;P51858-2;Q5SZ07;H3BPQ6;Q9Y3E1;O75475-3;O75475-2;O75475;Q5TGJ6	P51858	Hepatoma-derived growth factor (HDGF) (High mobility group protein 1-like 2) (HMG-1L2)	HDGF HMG1L2		1.57626	0.0345553
P51884	P51884	Lumican (Keratan sulfate proteoglycan lumican) (KSPG lumican)	LUM LDC SLRR2D	yes	0.456423	0.0494539
P52272-2;P52272;M0QYQ7;M0R0N3;M0R019;M0R2T0;M0R0Y6;M0QY96;M0R2I7	P52272	Heterogeneous nuclear ribonucleoprotein M (hnRNP M)	HNRNPM HNRPM NAGR1		0.805301	0.340085
P52292;J3QLL0;J3KS65;J3QL07	P52292	Importin subunit alpha-1 (Karyopherin subunit alpha-2) (RAG cohort protein 1) (SRP1-alpha)	KPNA2 RCH1 SRP1		1.69305	0.0845021
P52565;J3KTF8;J3QQX2;A8MXW0;J3KRY1;J3KRE2;J3KS60	P52565	Rho GDP-dissociation inhibitor 1 (Rho GDI 1) (Rho-GDI alpha)	ARHGDIA GDIA1		1.82944	0.00741578
P52597	P52597	Heterogeneous nuclear ribonucleoprotein F (hnRNP F) (Nucleolin-like protein mcs94-1) [Cleaved into: Heterogeneous nuclear ribonucleoprotein F, N-terminally processed]	HNRNPF HNRPF		1.47363	0.227695
P52788;P52788-2;B4DE40;H7C2R7	P52788	Spermine synthase (SPMSY) (EC 2.5.1.22) (Spermidine aminopropyltransferase)	SMS		1.15307	0.619177
P52803;D6RDV5	P52803	Ephrin-A5 (AL-1) (EPH-related receptor tyrosine kinase ligand 7) (LERK-7)	EFNA5 EPLG7 LERK7	yes	0.844697	0.705436
P52823;B4DN22	P52823	Stanniocalcin-1 (STC-1)	STC1 STC	yes	0.67235	0.0762115
P52848;E7EVJ3;P52848-2;Q9H3R1;O95803;O95803-2;B4DI67;J3KNC8;P52849	P52848	Bifunctional heparan sulfate N-deacetylase/N-sulfotransferase 1 (EC 2.8.2.8) (Glucosaminyl N-deacetylase/N-sulfotransferase 1) (NDST-1) (N-heparan sulfate sulfotransferase 1) (N-HSST 1) ([Heparan sulfate]-glucosamine N-sulfotransferase 1) (HSNST 1) [Includes: Heparan sulfate N-deacetylase 1 (EC 3.-.-.-); Heparan sulfate N-sulfotransferase 1 (EC 2.8.2.-)]	NDST1 HSST HSST1	yes	0.449378	0.0599116
P52888;K7EP46;K7EKB6;K7EMU4;B3KSE2;K7EL02;K7EIK4;K7EL32	P52888	Thimet oligopeptidase (EC 3.4.24.15) (Endopeptidase 24.15) (MP78)	THOP1		1.3997	0.212674
P52895;B4DK69;P52895-2	P52895	Aldo-keto reductase family 1 member C2 (EC 1.-.-.-) (3-alpha-HSD3) (Chlordecone reductase homolog HAKRD) (Dihydrodiol dehydrogenase 2) (DD-2) (DD2) (Dihydrodiol dehydrogenase/bile acid-binding protein) (DD/BABP) (Trans-1,2-dihydrobenzene-1,2-diol dehydrogenase) (EC 1.3.1.20) (Type III 3-alpha-hydroxysteroid dehydrogenase) (EC 1.1.1.357)	AKR1C2 DDH2		1.64481	0.0579521
P52907	P52907	F-actin-capping protein subunit alpha-1 (CapZ alpha-1)	CAPZA1		1.91201	0.010396
P52943;B7Z6C0;H0YFA4;H0YHD8	P52943	Cysteine-rich protein 2 (CRP-2) (Protein ESP1)	CRIP2 CRP2		2.93629	0.00053925
P53004;C9J1E1	P53004	Biliverdin reductase A (BVR A) (EC 1.3.1.24) (Biliverdin-IX alpha-reductase)	BLVRA BLVR BVR		1.7428	0.00504976
P53396;P53396-2;B4E3P0;K7ESG8;K7EIE7	P53396	ATP-citrate synthase (EC 2.3.3.8) (ATP-citrate (pro-S-)-lyase) (ACL) (Citrate cleavage enzyme)	ACLY		1.11251	0.474168
P53618;E9PP73;E9PP63;E9PKQ1	P53618	Coatomer subunit beta (Beta-coat protein) (Beta-COP)	COPB1 COPB MSTP026	yes	1.97233	0.00969529
P53621;P53621-2	P53621	Coatomer subunit alpha (Alpha-coat protein) (Alpha-COP) (HEP-COP) (HEPCOP) [Cleaved into: Xenin (Xenopsin-related peptide); Proxenin]	COPA	yes	1.39656	0.159419
P53634;H0YCY8;P53634-2;P53634-3	P53634	Dipeptidyl peptidase 1 (EC 3.4.14.1) (Cathepsin C) (Cathepsin J) (Dipeptidyl peptidase I) (DPP-I) (DPPI) (Dipeptidyl transferase) [Cleaved into: Dipeptidyl peptidase 1 exclusion domain chain (Dipeptidyl peptidase I exclusion domain chain); Dipeptidyl peptidase 1 heavy chain (Dipeptidyl peptidase I heavy chain); Dipeptidyl peptidase 1 light chain (Dipeptidyl peptidase I light chain)]	CTSC CPPI	yes	0.43965	3.0098e-05
P53675-2;P53675;J3KR87	P53675	Clathrin heavy chain 2 (Clathrin heavy chain on chromosome 22) (CLH-22)	CLTCL1 CLH22 CLTCL CLTD	yes	0.605983	0.546218
P53999;D6RC37;D6R970	P53999	Activated RNA polymerase II transcriptional coactivator p15 (Positive cofactor 4) (PC4) (SUB1 homolog) (p14)	SUB1 PC4 RPO2TC1		1.33996	0.687136
P54136;P54136-2;F5H3T8;E5RH09;E5RJM9;E5RI24	P54136	Arginine--tRNA ligase, cytoplasmic (EC 6.1.1.19) (Arginyl-tRNA synthetase) (ArgRS)	RARS		1.33347	0.0360773
P54652	P54652	Heat shock-related 70 kDa protein 2 (Heat shock 70 kDa protein 2)	HSPA2		1.10573	NA
P54710;P54710-2	P54710	Sodium/potassium-transporting ATPase subunit gamma (Na(+)/K(+) ATPase subunit gamma) (FXYD domain-containing ion transport regulator 2) (Sodium pump gamma chain)	FXYD2 ATP1C ATP1G1	yes	0.432939	0.316468
P54727;Q5W0S5;Q5W0S4;P54727-2;H0Y579;K7ENJ0;K7ELW1	P54727	UV excision repair protein RAD23 homolog B (HR23B) (hHR23B) (XP-C repair-complementing complex 58 kDa protein) (p58)	RAD23B		2.25045	4.25525e-06
P54802;K7ENX5;K7EQH9	P54802	Alpha-N-acetylglucosaminidase (EC 3.2.1.50) (N-acetyl-alpha-glucosaminidase) (NAG) [Cleaved into: Alpha-N-acetylglucosaminidase 82 kDa form; Alpha-N-acetylglucosaminidase 77 kDa form]	NAGLU UFHSD1	yes	0.436276	1.40655e-06
P54819-2;F8W1A4;P54819;P54819-3;F8VZG5;P54819-5;P54819-6;P54819-4;F8VY04;G3V213;F8VPP1	P54819	Adenylate kinase 2, mitochondrial (AK 2) (EC 2.7.4.3) (ATP-AMP transphosphorylase 2) (ATP:AMP phosphotransferase) (Adenylate monophosphate kinase) [Cleaved into: Adenylate kinase 2, mitochondrial, N-terminally processed]	AK2 ADK2	yes	2.76308	0.0104041
P55010;H0YLZ1;H0YN40;H0YMJ8;H0YM54;H0YK29;H0YK11	P55010	Eukaryotic translation initiation factor 5 (eIF-5)	EIF5		2.21857	1.74196e-06
P55036;Q5VWC4;H0Y3Y9;P55036-2;A6PVX3;H0Y561	P55036	26S proteasome non-ATPase regulatory subunit 4 (26S proteasome regulatory subunit RPN10) (26S proteasome regulatory subunit S5A) (Antisecretory factor 1) (AF) (ASF) (Multiubiquitin chain-binding protein)	PSMD4 MCB1		1.50205	NA
P55060-3;P55060;F8W904;B4DUC5;P55060-2	P55060	Exportin-2 (Exp2) (Cellular apoptosis susceptibility protein) (Chromosome segregation 1-like protein) (Importin-alpha re-exporter)	CSE1L CAS XPO2		3.13236	7.23362e-06
P55072;C9IZA5;C9JUP7	P55072	Transitional endoplasmic reticulum ATPase (TER ATPase) (EC 3.6.4.6) (15S Mg(2+)-ATPase p97 subunit) (Valosin-containing protein) (VCP)	VCP		1.20684	0.127563
P55085	P55085	Proteinase-activated receptor 2 (PAR-2) (Coagulation factor II receptor-like 1) (G-protein coupled receptor 11) (Thrombin receptor-like 1) [Cleaved into: Proteinase-activated receptor 2, alternate cleaved 1; Proteinase-activated receptor 2, alternate cleaved 2]	F2RL1 GPR11 PAR2	yes	3.7712	NA
P55263;P55263-3;B7Z800;P55263-2	P55263	Adenosine kinase (AK) (EC 2.7.1.20) (Adenosine 5'-phosphotransferase)	ADK		#VALUE!	NA
P55268;F5H520;C9JM08;C9JMJ0;A4D0S4-2;A4D0S4-3;A4D0S4	P55268	Laminin subunit beta-2 (Laminin B1s chain) (Laminin-11 subunit beta) (Laminin-14 subunit beta) (Laminin-15 subunit beta) (Laminin-3 subunit beta) (Laminin-4 subunit beta) (Laminin-7 subunit beta) (Laminin-9 subunit beta) (S-laminin subunit beta) (S-LAM beta)	LAMB2 LAMS	yes	0.385404	3.07533e-07
P55283;P55283-2	P55283	Cadherin-4 (Retinal cadherin) (R-CAD) (R-cadherin)	CDH4	yes	0.361939	NA
P55327-2;P55327-4;P55327;D0UFD3;C9J502;D0UFD1;P55327-3;F5H0B0;E5RFR7;H0YC44;D0UFD5;E5RK35	P55327	Tumor protein D52 (Protein N8)	TPD52		1.76106	0.0203482
P55735;A8MXL6;P55735-2;B4DXJ1;E7ERC8	P55735	Protein SEC13 homolog (SEC13-like protein 1) (SEC13-related protein)	SEC13 D3S1231E SEC13L1 SEC13R	yes	1.37868	0.651781
P55884;P55884-2;C9JZG1;C9JQN7	P55884	Eukaryotic translation initiation factor 3 subunit B (eIF3b) (Eukaryotic translation initiation factor 3 subunit 9) (Prt1 homolog) (hPrt1) (eIF-3-eta) (eIF3 p110) (eIF3 p116)	EIF3B EIF3S9		1.13231	0.653058
P56537;B7ZBG9;B7ZBH1;F8WD20;F8WDS6	P56537	Eukaryotic translation initiation factor 6 (eIF-6) (B(2)GCN homolog) (B4 integrin interactor) (CAB) (p27(BBP))	EIF6 EIF3A ITGB4BP OK/SW-cl.27		1.95825	3.88874e-06
P58546;C9JL85	P58546	Myotrophin (Protein V-1)	MTPN		1.70487	0.0116843
P59998;F8WCF6;P59998-3;F8WDD7;P59998-2;H7C0A3;F6TTL5;F8WE39;F8WDW3	P59998	Actin-related protein 2/3 complex subunit 4 (Arp2/3 complex 20 kDa subunit) (p20-ARC)	ARPC4 ARC20		1.80804	0.0261228
P60174-1;P60174;P60174-4	P60174	Triosephosphate isomerase (TIM) (EC 5.3.1.1) (Triose-phosphate isomerase)	TPI1 TPI		1.57997	0.000170138
P60228;E5RGA2;H0YBR5;E5RHS5;E5RIT4;H0YAW4;E5RIP5;E5RJ25;E5RII3;H0YBP5	P60228	Eukaryotic translation initiation factor 3 subunit E (eIF3e) (Eukaryotic translation initiation factor 3 subunit 6) (Viral integration site protein INT-6 homolog) (eIF-3 p48)	EIF3E EIF3S6 INT6		1.10179	0.827844
P60510;H3BV22;H3BTA2;I3L4X0;H3BPN5;H3BVE3	P60510	Serine/threonine-protein phosphatase 4 catalytic subunit (PP4C) (Pp4) (EC 3.1.3.16) (Protein phosphatase X) (PP-X)	PPP4C PPP4 PPX		0.84284	0.0440769
P60604-2;P60604	P60604	Ubiquitin-conjugating enzyme E2 G2 (EC 6.3.2.19) (Ubiquitin carrier protein G2) (Ubiquitin-protein ligase G2)	UBE2G2		1.29057	NA
P60660-2;F8W1R7;P60660;G8JLA2;G3V1V0;F8VZV5;J3KND3;B7Z6Z4;F8VPF3;G3V1Y7;F8VZU9;F8W180;F8VXL3;H0YI43;F8W1I5;P14649	P60660	Myosin light polypeptide 6 (17 kDa myosin light chain) (LC17) (Myosin light chain 3) (MLC-3) (Myosin light chain alkali 3) (Myosin light chain A3) (Smooth muscle and nonmuscle myosin light chain alkali 6)	MYL6		1.24914	0.439391
P60842;J3KT12;P60842-2;J3QS69;J3KTB5;J3QL43;J3QR64;J3QLN6;J3KS25;J3KTN0;J3QKZ9;J3QL52;B4E102;J3KS93;J3KT04;J3KSN7;J3QQP0;E7EMV8;E9PBH4;F8WE11	P60842	Eukaryotic initiation factor 4A-I (eIF-4A-I) (eIF4A-I) (EC 3.6.4.13) (ATP-dependent RNA helicase eIF4A-1)	EIF4A1 DDX2A EIF4A		1.50612	0.573658
P60900;G3V295;G3V5Z7;B4DXJ9;G3V3I1;B4DQR4;G3V3U4;G3V4S5;G3V2S7;H0YJC4	P60900	Proteasome subunit alpha type-6 (EC 3.4.25.1) (27 kDa prosomal protein) (PROS-27) (p27K) (Macropain iota chain) (Multicatalytic endopeptidase complex iota chain) (Proteasome iota chain)	PSMA6 PROS27		1.16083	0.332554
P60903	P60903	Protein S100-A10 (Calpactin I light chain) (Calpactin-1 light chain) (Cellular ligand of annexin II) (S100 calcium-binding protein A10) (p10 protein) (p11)	S100A10 ANX2LG CAL1L CLP11	yes	1.71454	0.18374
P60953;E7ETU3;Q5JYX0;P60953-1	P60953	Cell division control protein 42 homolog (G25K GTP-binding protein)	CDC42	yes	3.76726	0.00458984
P60981;P60981-2;F6RFD5	P60981	Destrin (Actin-depolymerizing factor) (ADF)	DSTN ACTDP DSN		2.25343	0.00327176
P60983;G3V4P8;G3V3X4;M0QYG8;M0R1D2;M0R0C1;M0QYJ8;O60234	P60983	Glia maturation factor beta (GMF-beta)	GMFB		1.06851	0.765336
P61019;P61019-2;E9PKL7;Q8WUD1;H7C125;E9PE37;H0YD31	P61019	Ras-related protein Rab-2A	RAB2A RAB2	yes	1.9791	0.0122451
P61024;Q9BZU3;Q5T179	P61024	Cyclin-dependent kinases regulatory subunit 1 (CKS-1)	CKS1B CKS1 PNAS-143 PNAS-16		1.50789	NA
P61026	P61026	Ras-related protein Rab-10	RAB10	yes	1.2313	0.791122
P61081;M0QX69	P61081	NEDD8-conjugating enzyme Ubc12 (EC 6.3.2.-) (NEDD8 carrier protein) (NEDD8 protein ligase) (Ubiquitin-conjugating enzyme E2 M)	UBE2M UBC12		2.84571	0.262018
P61086;B4DIZ2;P61086-2;D6RDM7;P61086-3;D6RFX1	P61086	Ubiquitin-conjugating enzyme E2 K (EC 6.3.2.19) (Huntingtin-interacting protein 2) (HIP-2) (Ubiquitin carrier protein) (Ubiquitin-conjugating enzyme E2-25 kDa) (Ubiquitin-conjugating enzyme E2(25K)) (Ubiquitin-conjugating enzyme E2-25K) (Ubiquitin-protein ligase)	UBE2K HIP2 LIG		2.66054	0.0716563
P61088;F8VSD4;F8VV71;F8VQQ8;Q5JXB2;F8VZ29	P61088	Ubiquitin-conjugating enzyme E2 N (EC 6.3.2.19) (Bendless-like ubiquitin-conjugating enzyme) (Ubc13) (UbcH13) (Ubiquitin carrier protein N) (Ubiquitin-protein ligase N)	UBE2N BLU		2.05689	0.037279
P61106	P61106	Ras-related protein Rab-14	RAB14	yes	2.09308	0.0161882
P61158;B4DXW1;F5H3P5;Q9P1U1-2;Q9P1U1;F8WEW2;F8WE84;Q9P1U1-3	P61158	Actin-related protein 3 (Actin-like protein 3)	ACTR3 ARP3		1.6241	0.0158081
P61160;P61160-2;F5H6T1	P61160	Actin-related protein 2 (Actin-like protein 2)	ACTR2 ARP2		1.663	0.256478
P61163;B4DXP9;F5H3I4;P42025;G5E9Q5	P61163	Alpha-centractin (Centractin) (ARP1) (Actin-RPV) (Centrosome-associated actin homolog)	ACTR1A CTRN1		1.18851	0.639432
P61201;P61201-2;B4DIH5;H0YKU5;H0YM03;H0YMC2	P61201	COP9 signalosome complex subunit 2 (SGN2) (Signalosome subunit 2) (Alien homolog) (JAB1-containing signalosome subunit 2) (Thyroid receptor-interacting protein 15) (TR-interacting protein 15) (TRIP-15)	COPS2 CSN2 TRIP15		1.43729	0.396833
P61289;P61289-2;K7ESG5;B3KQ25;K7ENH2;K7EMD0;K7EPX6;K7EKR3;B7Z8D3;Q6MZZ1;K7EJF8	P61289	Proteasome activator complex subunit 3 (11S regulator complex subunit gamma) (REG-gamma) (Activator of multicatalytic protease subunit 3) (Ki nuclear autoantigen) (Proteasome activator 28 subunit gamma) (PA28g) (PA28gamma)	PSME3		1.11253	0.434836
P61353;K7ELC7;K7EQQ9;K7ERY7	P61353	60S ribosomal protein L27	RPL27		1.44872	0.447807
P61457	P61457	Pterin-4-alpha-carbinolamine dehydratase (PHS) (EC 4.2.1.96) (4-alpha-hydroxy-tetrahydropterin dehydratase) (Dimerization cofactor of hepatocyte nuclear factor 1-alpha) (DCoH) (Dimerization cofactor of HNF1) (Phenylalanine hydroxylase-stimulating protein) (Pterin carbinolamine dehydratase) (PCD)	PCBD1 DCOH PCBD		1.35673	0.104006
P61586;C9JNR4;C9JX21;Q5JR08;P08134;E9PN11;Q5JR07;E9PQH6;Q5JR05;E9PLA2;C9J1T2;C9JRM1;Q5JR06;P62745	P61586	Transforming protein RhoA (Rho cDNA clone 12) (h12)	RHOA ARH12 ARHA RHO12	yes	2.1484	0.489553
P61604;B8ZZL8;B8ZZ54	P61604	10 kDa heat shock protein, mitochondrial (Hsp10) (10 kDa chaperonin) (Chaperonin 10) (CPN10) (Early-pregnancy factor) (EPF)	HSPE1		3.22741	2.41739e-06
P61758;F5H2A7	P61758	Prefoldin subunit 3 (HIBBJ46) (Von Hippel-Lindau-binding protein 1) (VBP-1) (VHL-binding protein 1)	VBP1 PFDN3		2.02894	0.0211023
P61764;P61764-2	P61764	Syntaxin-binding protein 1 (MUNC18-1) (N-Sec1) (Protein unc-18 homolog 1) (Unc18-1) (Protein unc-18 homolog A) (Unc-18A) (p67)	STXBP1 UNC18A	yes	0.63751	NA
P61769;F5H6I0;H0YLF3	P61769	Beta-2-microglobulin [Cleaved into: Beta-2-microglobulin form pI 5.3]	B2M CDABP0092 HDCMA22P	yes	0.643847	0.11468
P61812;P61812-2	P61812	Transforming growth factor beta-2 (TGF-beta-2) (BSC-1 cell growth inhibitor) (Cetermin) (Glioblastoma-derived T-cell suppressor factor) (G-TSF) (Polyergin) [Cleaved into: Latency-associated peptide (LAP)]	TGFB2	yes	0.665513	0.015716
P61923;F8VWL5;F8VVA7;F8W651;F8VYK5;F8VXB1;F8VUC5;F8W156;B4DHZ0;F8VXR1;B4DDX8;F8VS17;F8VYZ4	P61923	Coatomer subunit zeta-1 (Zeta-1-coat protein) (Zeta-1 COP)	COPZ1 COPZ CGI-120 HSPC181	yes	1.60871	0.0801568
P61956-2;P61956;H7BZT4;Q6EEV6;P55854;A8MUA9;B4DUW4;A8MU27	P61956	Small ubiquitin-related modifier 2 (SUMO-2) (HSMT3) (SMT3 homolog 2) (SUMO-3) (Sentrin-2) (Ubiquitin-like protein SMT3B) (Smt3B)	SUMO2 SMT3B SMT3H2		2.81016	0.0154466
P61960;H0Y614;P61960-2	P61960	Ubiquitin-fold modifier 1	UFM1 C13orf20 BM-002		2.60913	0.0604236
P61964	P61964	WD repeat-containing protein 5 (BMP2-induced 3-kb gene protein)	WDR5 BIG3		1.42607	0.239667
P61970;H3BRV9;J3QS01	P61970	Nuclear transport factor 2 (NTF-2) (Placental protein 15) (PP15)	NUTF2 NTF2		1.07692	0.96047
P61978-3;Q5T6W5;Q5T6W2	P61978	Heterogeneous nuclear ribonucleoprotein K (hnRNP K) (Transformation up-regulated nuclear protein) (TUNP)	HNRNPK HNRPK		#VALUE!	NA
P61981	P61981	14-3-3 protein gamma (Protein kinase C inhibitor protein 1) (KCIP-1) [Cleaved into: 14-3-3 protein gamma, N-terminally processed]	YWHAG		1.30055	0.224563
P62140;E7ETD8;C9JP48;C9J9S3;F8WE71;H0Y3Y6	P62140	Serine/threonine-protein phosphatase PP1-beta catalytic subunit (PP-1B) (PPP1CD) (EC 3.1.3.16) (EC 3.1.3.53)	PPP1CB		1.69589	0.303855
P62158;H0Y7A7;E7ETZ0;E7EMB3;Q96HY3;G3V361;G3V226;M0QZ52;F8WBR5;G3V479;C9J7T9;P27482;P02585	P62158	Calmodulin (CaM)	CALM1 CALM CAM CAM1; CALM2 CAM2 CAMB; CALM3 CALML2 CAM3 CAMC CAMIII		1.34515	0.28737
P62191;B4DR63	P62191	26S protease regulatory subunit 4 (P26s4) (26S proteasome AAA-ATPase subunit RPT2) (Proteasome 26S subunit ATPase 1)	PSMC1		1.03595	0.950823
P62195;P62195-2;J3QQM1;J3QSA9;J3QLH6;J3KRP2;J3QSE0;J3QRW1;J3QRR3;J3KTQ9;Q8NB90-3;Q8NB90-2;Q8NB90	P62195	26S protease regulatory subunit 8 (26S proteasome AAA-ATPase subunit RPT6) (Proteasome 26S subunit ATPase 5) (Proteasome subunit p45) (Thyroid hormone receptor-interacting protein 1) (TRIP1) (p45/SUG)	PSMC5 SUG1		0.81423	0.398969
P62258;P62258-2;B4DJF2;I3L3T1;K7EIT4;K7EM20;I3L0W5	P62258	14-3-3 protein epsilon (14-3-3E)	YWHAE		1.66216	0.0274476
P62266	P62266	40S ribosomal protein S23	RPS23		1.38159	0.17679
P62269;J3JS69;Q5GGW2	P62269	40S ribosomal protein S18 (Ke-3) (Ke3)	RPS18 D6S218E		0.741117	0.350984
P62280;M0QZC5;M0R1H6;M0R1H5	P62280	40S ribosomal protein S11	RPS11		0.753091	0.1926
P62310	P62310	U6 snRNA-associated Sm-like protein LSm3	LSM3 MDS017		1.23462	0.755504
P62314;J3QLI9;J3QLR7	P62314	Small nuclear ribonucleoprotein Sm D1 (Sm-D1) (Sm-D autoantigen) (snRNP core protein D1)	SNRPD1		4.55976	0.225709
P62316-2;P62316;K7EJB5;K7ERG4	P62316	Small nuclear ribonucleoprotein Sm D2 (Sm-D2) (snRNP core protein D2)	SNRPD2 SNRPD1		3.10359	NA
P62328;Q5T4B6	P62328	Thymosin beta-4 (T beta-4) (Fx) [Cleaved into: Hematopoietic system regulatory peptide (Seraspenide)]	TMSB4X TB4X THYB4 TMSB4		2.77368	1.15621e-08
P62333;H0YJC0;H0YJS8;H0YJE9;H0YJT1;H0YJD2;H0YJY8;H0YJX2	P62333	26S protease regulatory subunit 10B (26S proteasome AAA-ATPase subunit RPT4) (Proteasome 26S subunit ATPase 6) (Proteasome subunit p42)	PSMC6 SUG2		0.923345	0.583091
P62487;E9PIU7;E9PKH3;H0YEE4	P62487	DNA-directed RNA polymerase II subunit RPB7 (RNA polymerase II subunit B7) (DNA-directed RNA polymerase II subunit G) (RNA polymerase II 19 kDa subunit) (RPB19)	POLR2G RPB7		2.0749	NA
J3KQP6;H3BMH2;B4DT13;B4DMK0;H3BSC1;P62491;Q15907;B4DQU5;M0R377;M0R2D0;H3BN38;P57735	P62491	Ras-related protein Rab-11A (Rab-11) (YL8)	RAB11A RAB11	yes	2.22372	0.0297675
P62495;Q96CG1;B7Z7P8;D6RCB3;D6RJE8;I3L492	P62495	Eukaryotic peptide chain release factor subunit 1 (Eukaryotic release factor 1) (eRF1) (Protein Cl1) (TB3-1)	ETF1 ERF1 RF1 SUP45L1		3.99403	0.0100487
P62633-2;P62633-5;P62633;P62633-4;P62633-6;B4DP17;P62633-3	P62633	Cellular nucleic acid-binding protein (CNBP) (Zinc finger protein 9)	CNBP RNF163 ZNF9		2.81542	0.0676294
P62701;A6NH36;C9JEH7;P22090	P62701	40S ribosomal protein S4, X isoform (SCR10) (Single copy abundant mRNA protein)	RPS4X CCG2 RPS4 SCAR		1.79629	0.210424
P62753;A2A3R5;A2A3R7	P62753	40S ribosomal protein S6 (Phosphoprotein NP33)	RPS6 OK/SW-cl.2		2.11019	0.0232188
P62805	P62805	Histone H4	HIST1H4A H4/A H4FA; HIST1H4B H4/I H4FI; HIST1H4C H4/G H4FG; HIST1H4D H4/B H4FB; HIST1H4E H4/J H4FJ; HIST1H4F H4/C H4FC; HIST1H4H H4/H H4FH; HIST1H4I H4/M H4FM; HIST1H4J H4/E H4FE; HIST1H4K H4/D H4FD; HIST1H4L H4/K H4FK; HIST2H4A H4/N H4F2 H4FN HIST2H4; HIST2H4B H4/O H4FO; HIST4H4		1.78885	0.202445
P62826;B5MDF5;J3KQE5;F5H018;H0YFC6;B4DV51	P62826	GTP-binding nuclear protein Ran (Androgen receptor-associated protein 24) (GTPase Ran) (Ras-like protein TC4) (Ras-related nuclear protein)	RAN ARA24 OK/SW-cl.81		8.52872	0
P62837;P62837-2	P62837	Ubiquitin-conjugating enzyme E2 D2 (EC 6.3.2.19) (Ubiquitin carrier protein D2) (Ubiquitin-conjugating enzyme E2(17)KB 2) (Ubiquitin-conjugating enzyme E2-17 kDa 2) (Ubiquitin-protein ligase D2) (p53-regulated ubiquitin-conjugating enzyme 1)	UBE2D2 PUBC1 UBC4 UBC5B UBCH4 UBCH5B		2.18223	0.0878437
P62851	P62851	40S ribosomal protein S25	RPS25		0.310435	NA
P62857	P62857	40S ribosomal protein S28	RPS28		1.93567	0.286542
P62888;E5RJH3;E5RI99	P62888	60S ribosomal protein L30	RPL30		1.39247	NA
P62906	P62906	60S ribosomal protein L10a (CSA-19) (Neural precursor cell expressed developmentally down-regulated protein 6) (NEDD-6)	RPL10A NEDD6		0.775715	0.406457
P62937;F8WE65;C9J5S7;Q567Q0;E5RIZ5;Q9Y536;F5H284;A2BFH1	P62937	Peptidyl-prolyl cis-trans isomerase A (PPIase A) (EC 5.2.1.8) (Cyclophilin A) (Cyclosporin A-binding protein) (Rotamase A) [Cleaved into: Peptidyl-prolyl cis-trans isomerase A, N-terminally processed]	PPIA CYPA	yes	1.05663	0.878335
P62942;Q5W0X3;Q1JUQ5;A8MSS1;Q5VVH2;F8W6G9;P68106-2;P68106	P62942	Peptidyl-prolyl cis-trans isomerase FKBP1A (PPIase FKBP1A) (EC 5.2.1.8) (12 kDa FK506-binding protein) (12 kDa FKBP) (FKBP-12) (Calstabin-1) (FK506-binding protein 1A) (FKBP-1A) (Immunophilin FKBP12) (Rotamase)	FKBP1A FKBP1 FKBP12		2.03257	0.217868
P62979;J3QS39;J3QTR3;F5H6Q2;P62987;F5GYU3;F5H2Z3;F5H265;F5H7Y5;B4DV12;F5H388;F5H747;F5GXK7;J3QKN0;P0CG47;Q96C32;F5H7K6;F5H041;P0CG48;M0R1V7;F5H4D8;M0R1M6;M0R2S1;J3QLP7;J3QRK5;J3QSA3;F5GZ39;K7EMA8;J3KSM4	P62979	Ubiquitin-40S ribosomal protein S27a (Ubiquitin carboxyl extension protein 80) [Cleaved into: Ubiquitin; 40S ribosomal protein S27a]	RPS27A UBA80 UBCEP1		0.613904	0.167189
P62993;P62993-2;J3KT38;J3QRL5;J3QLF6	P62993	Growth factor receptor-bound protein 2 (Adapter protein GRB2) (Protein Ash) (SH2/SH3 adapter GRB2)	GRB2 ASH		2.10696	0.00853451
P62995-3;P62995;H7C2L4;H7BXF3	P62995	Transformer-2 protein homolog beta (TRA-2 beta) (TRA2-beta) (hTRA2-beta) (Splicing factor, arginine/serine-rich 10) (Transformer-2 protein homolog B)	TRA2B SFRS10		0.366214	0.171503
P63000;P63000-2;P60763;P15153;B1AH77;B1AH80;J3KSC4;J3QLK0;B1AH78;F8WET9;B1AH79;G3V4H1;G3V476;P84095;Q9H4E5-2;P17081;Q9H4E5	P63000	Ras-related C3 botulinum toxin substrate 1 (Cell migration-inducing gene 5 protein) (Ras-like protein TC25) (p21-Rac1)	RAC1 TC25 MIG5	yes	5.07745	0.000258797
P63010;P63010-2;Q7Z451;K7EJT8;K7ERB2;K7EN71;K7EJX1	P63010	AP-2 complex subunit beta (AP105B) (Adaptor protein complex AP-2 subunit beta) (Adaptor-related protein complex 2 subunit beta) (Beta-2-adaptin) (Beta-adaptin) (Clathrin assembly protein complex 2 beta large chain) (Plasma membrane adaptor HA2/AP2 adaptin beta subunit)	AP2B1 ADTB2 CLAPB1	yes	1.67408	0.128036
P63092-3;P63092-2;P63092;A6NI00;Q5JWF2-2;Q5JWF2	P63092	Guanine nucleotide-binding protein G(s) subunit alpha isoforms short (Adenylate cyclase-stimulating G alpha protein)	GNAS GNAS1 GSP	yes	1.1437	0.648998
P63104;E7EX29;E7ESK7;B0AZS6;E9PD24;E7EVZ2;E7EX24;E5RIR4;B7Z2E6;H0YB80;E5RGE1	P63104	14-3-3 protein zeta/delta (Protein kinase C inhibitor protein 1) (KCIP-1)	YWHAZ		1.42267	0.0494539
P63151;P63151-2;E5RIY1;E5RFR9;Q66LE6;Q9Y2T4-3;Q00005-6;Q9Y2T4-4;Q00005;Q00005-2;Q9Y2T4-2;Q9Y2T4;Q00005-3;Q00005-4;Q00005-5;Q00005-7	P63151	Serine/threonine-protein phosphatase 2A 55 kDa regulatory subunit B alpha isoform (PP2A subunit B isoform B55-alpha) (PP2A subunit B isoform PR55-alpha) (PP2A subunit B isoform R2-alpha) (PP2A subunit B isoform alpha)	PPP2R2A		1.61952	0.0603584
P63165;B8ZZN6;B8ZZJ0;B9A032;B8ZZ67;A8MUS8	P63165	Small ubiquitin-related modifier 1 (SUMO-1) (GAP-modifying protein 1) (GMP1) (SMT3 homolog 3) (Sentrin) (Ubiquitin-homology domain protein PIC1) (Ubiquitin-like protein SMT3C) (Smt3C) (Ubiquitin-like protein UBL1)	SUMO1 SMT3C SMT3H3 UBL1 OK/SW-cl.43	yes	1.69643	0.00499891
P63167;F8VXL2;F8VRV5;Q96FJ2;F8VXI7	P63167	Dynein light chain 1, cytoplasmic (8 kDa dynein light chain) (DLC8) (Dynein light chain LC8-type 1) (Protein inhibitor of neuronal nitric oxide synthase) (PIN)	DYNLL1 DLC1 DNCL1 DNCLC1 HDLC1		1.57233	0.44562
P63208;E5RJR5;E7ERH2;F8W8N3;P63208-2;E5RGM3	P63208	S-phase kinase-associated protein 1 (Cyclin-A/CDK2-associated protein p19) (p19A) (Organ of Corti protein 2) (OCP-2) (Organ of Corti protein II) (OCP-II) (RNA polymerase II elongation factor-like protein) (SIII) (Transcription elongation factor B polypeptide 1-like) (p19skp1)	SKP1 EMC19 OCP2 SKP1A TCEB1L		1.94853	0.277902
P63241;I3L397;I3L504;P63241-2;Q6IS14;F8WCJ1;C9J7B5;C9J4W5;Q9GZV4	P63241	Eukaryotic translation initiation factor 5A-1 (eIF-5A-1) (eIF-5A1) (Eukaryotic initiation factor 5A isoform 1) (eIF-5A) (Rev-binding factor) (eIF-4D)	EIF5A	yes	3.75806	2.77407e-06
P63244;J3KPE3;D6RAC2;D6REE5;D6RHH4;H0Y8W2;D6R9Z1;D6R9L0;H0YAM7;D6RFX4;H0YAF8;H0Y8R5;D6RBD0;D6RAU2;E9PD14;D6RFZ9;D6RGK8;D6R909;D6RF23;D6RHJ5;D6RDI0;H0Y9P0	P63244	Guanine nucleotide-binding protein subunit beta-2-like 1 (Cell proliferation-inducing gene 21 protein) (Guanine nucleotide-binding protein subunit beta-like protein 12.3) (Human lung cancer oncogene 7 protein) (HLC-7) (Receptor for activated C kinase) (Receptor of activated protein kinase C 1) (RACK1) [Cleaved into: Guanine nucleotide-binding protein subunit beta-2-like 1, N-terminally processed]	GNB2L1 HLC7 PIG21	yes	2.39572	5.40659e-05
P63279;H3BPC4;H3BQQ9;B0QYN7	P63279	SUMO-conjugating enzyme UBC9 (EC 6.3.2.-) (SUMO-protein ligase) (Ubiquitin carrier protein 9) (Ubiquitin carrier protein I) (Ubiquitin-conjugating enzyme E2 I) (Ubiquitin-protein ligase I) (p18)	UBE2I UBC9 UBCE9		5.62959	0.220397
P67775;P67775-2;P62714;E7ESG8;H0YC23;E5RFI3;E5RHP4;E5RHC1;H0YBN9	P67775	Serine/threonine-protein phosphatase 2A catalytic subunit alpha isoform (PP2A-alpha) (EC 3.1.3.16) (Replication protein C) (RP-C)	PPP2CA		1.7226	0.121756
P67809;H0Y449;C9J5V9;Q9Y2T7	P67809	Nuclease-sensitive element-binding protein 1 (CCAAT-binding transcription factor I subunit A) (CBF-A) (DNA-binding protein B) (DBPB) (Enhancer factor I subunit A) (EFI-A) (Y-box transcription factor) (Y-box-binding protein 1) (YB-1)	YBX1 NSEP1 YB1	yes	3.56054	0.00137808
P67870;Q5SRQ3;Q5SRQ6	P67870	Casein kinase II subunit beta (CK II beta) (Phosvitin) (Protein G5a)	CSNK2B CK2N G5A		#VALUE!	NA
P67936;P67936-2;K7ENT6;K7ERG3;K7EPB9;K7EMU5;K7EPV9	P67936	Tropomyosin alpha-4 chain (TM30p1) (Tropomyosin-4)	TPM4		1.47599	0.0675022
P68036;E7EWS7;P68036-2	P68036	Ubiquitin-conjugating enzyme E2 L3 (EC 6.3.2.19) (L-UBC) (UbcH7) (Ubiquitin carrier protein L3) (Ubiquitin-conjugating enzyme E2-F1) (Ubiquitin-protein ligase L3)	UBE2L3 UBCE7 UBCH7		1.94515	0.0294474
P68104;Q5VTE0;Q5JR01;A6PW80	P68104	Elongation factor 1-alpha 1 (EF-1-alpha-1) (Elongation factor Tu) (EF-Tu) (Eukaryotic elongation factor 1 A-1) (eEF1A-1) (Leukocyte receptor cluster member 7)	EEF1A1 EEF1A EF1A LENG7		4.20453	0.000141964
P68371;P04350;M0R2D3;I3L2F9;A6NNZ2;M0QY85;M0QYM7;A6NKZ8;M0R0X0;M0QY37;M0QX14;M0R042;M0QZL7;M0R278;Q9H4B7;CON__ENSEMBL:ENSBTAP00000025008;M0R2T4;M0R1I1;F8W813	P68371	Tubulin beta-4B chain (Tubulin beta-2 chain) (Tubulin beta-2C chain)	TUBB4B TUBB2C		1.63774	0.0587014
P68402;J3KNE3;P68402-3;P68402-2;P68402-4	P68402	Platelet-activating factor acetylhydrolase IB subunit beta (EC 3.1.1.47) (PAF acetylhydrolase 30 kDa subunit) (PAF-AH 30 kDa subunit) (PAF-AH subunit beta) (PAFAH subunit beta)	PAFAH1B2 PAFAHB		2.49508	0.0143699
P78318	P78318	Immunoglobulin-binding protein 1 (B-cell signal transduction molecule alpha 4) (Protein alpha-4) (CD79a-binding protein 1) (Protein phosphatase 2/4/6 regulatory subunit) (Renal carcinoma antigen NY-REN-16)	IGBP1 IBP1		5.80012	NA
P78324;P78324-2;P78324-4;Q5TFQ8;H3BUA5;H3BRP9;Q9P1W8-3;H3BV43;H3BML4;H9KV29;O00241-2;Q9P1W8-4;Q9P1W8-2;Q9P1W8;O00241;H3BQ21;H3BTT9;H3BU43;H3BSK5	P78324	Tyrosine-protein phosphatase non-receptor type substrate 1 (SHP substrate 1) (SHPS-1) (Brain Ig-like molecule with tyrosine-based activation motifs) (Bit) (CD172 antigen-like family member A) (Inhibitory receptor SHPS-1) (Macrophage fusion receptor) (MyD-1 antigen) (Signal-regulatory protein alpha-1) (Sirp-alpha-1) (Signal-regulatory protein alpha-2) (Sirp-alpha-2) (Signal-regulatory protein alph…	SIRPA BIT MFR MYD1 PTPNS1 SHPS1 SIRP	yes	1.02186	0.939409
P78371;P78371-2;F5GWF6;F8VQ14	P78371	T-complex protein 1 subunit beta (TCP-1-beta) (CCT-beta)	CCT2 99D8.1 CCTB		2.06734	9.59251e-06
P78417;Q5TA02;P78417-3;P78417-2;Q5TA01	P78417	Glutathione S-transferase omega-1 (GSTO-1) (EC 2.5.1.18) (Glutathione S-transferase omega 1-1) (GSTO 1-1) (Glutathione-dependent dehydroascorbate reductase) (EC 1.8.5.1) (Monomethylarsonic acid reductase) (MMA(V) reductase) (EC 1.20.4.2) (S-(Phenacyl)glutathione reductase) (SPG-R)	GSTO1 GSTTLP28		2.52752	1.99913e-05
P78504;B4DYR1;Q9Y219-2;Q9Y219	P78504	Protein jagged-1 (Jagged1) (hJ1) (CD antigen CD339)	JAG1 JAGL1	yes	0.777401	0.196974
P80188;H9KV70;P80188-2	P80188	Neutrophil gelatinase-associated lipocalin (NGAL) (25 kDa alpha-2-microglobulin-related subunit of MMP-9) (Lipocalin-2) (Oncogene 24p3) (Siderocalin LCN2) (p25)	LCN2 HNL NGAL	yes	0.584061	0.0177914
P80303-2;P80303;E9PKG6;J3KQU0;E9PLR0;E9PLE9;E9PM22;H0YEG8;E9PJP3;H0YD18	P80303	Nucleobindin-2 (DNA-binding protein NEFA) (Gastric cancer antigen Zg4) (Prepronesfatin) [Cleaved into: Nesfatin-1]	NUCB2 NEFA	yes	0.485821	0.0218631
P80723;P80723-2	P80723	Brain acid soluble protein 1 (22 kDa neuronal tissue-enriched acidic protein) (Neuronal axonal membrane protein NAP-22)	BASP1 NAP22	yes	2.2461	1.82792e-06
P81605;P81605-2	P81605	Dermcidin (EC 3.4.-.-) (Preproteolysin) [Cleaved into: Survival-promoting peptide; DCD-1]	DCD AIDD DSEP	yes	0.527858	0.0956669
P82979;F8VZQ9;F8VS12;H0YHG0;Q567R9	P82979	SAP domain-containing ribonucleoprotein (Cytokine-induced protein of 29 kDa) (Nuclear protein Hcc-1) (Proliferation-associated cytokine-inducible protein CIP29)	SARNP HCC1 HSPC316		2.48699	0.0161882
P84077;P61204;F5H423;B7ZB63;F5H0C7;C9J1Z8;P84085;H0YGG7;C9JPM4;C9JAK5;P18085	P84077	ADP-ribosylation factor 1	ARF1	yes	#VALUE!	NA
P84090;G3V279	P84090	Enhancer of rudimentary homolog	ERH		1.58819	0.219414
P98088	P98088	Mucin-5AC (MUC-5AC) (Gastric mucin) (Lewis B blood group antigen) (LeB) (Major airway glycoprotein) (Mucin-5 subtype AC, tracheobronchial) (Tracheobronchial mucin) (TBM) (Fragments)	MUC5AC MUC5	yes	0.542493	0
P98155-2;P98155;Q8NAN7;Q5VVF8	P98155	Very low-density lipoprotein receptor (VLDL receptor) (VLDL-R)	VLDLR	yes	0.639542	0.0600464
P98160;Q5SZI9;H0YEP4;H7C4A6;Q5SZJ2;Q5SZJ1;H0Y5A9;H0Y3B2	P98160	Basement membrane-specific heparan sulfate proteoglycan core protein (HSPG) (Perlecan) (PLC) [Cleaved into: Endorepellin; LG3 peptide]	HSPG2	yes	0.593509	0
P98172	P98172	Ephrin-B1 (EFL-3) (ELK ligand) (ELK-L) (EPH-related receptor tyrosine kinase ligand 2) (LERK-2)	EFNB1 EFL3 EPLG2 LERK2	yes	0.627467	0.526491
P98179	P98179	Putative RNA-binding protein 3 (RNA-binding motif protein 3) (RNPL)	RBM3 RNPL		0.880747	0.872349
Q00610-2;Q00610;J3KS13;K7EJJ5;J3KSQ2;J3KRF5;J3QL20;F5H5N6	Q00610	Clathrin heavy chain 1 (Clathrin heavy chain on chromosome 17) (CLH-17)	CLTC CLH17 CLTCL2 KIAA0034	yes	1.15968	0.0575857
Q00688;G3V5F2	Q00688	Peptidyl-prolyl cis-trans isomerase FKBP3 (PPIase FKBP3) (EC 5.2.1.8) (25 kDa FK506-binding protein) (25 kDa FKBP) (FKBP-25) (FK506-binding protein 3) (FKBP-3) (Immunophilin FKBP25) (Rapamycin-selective 25 kDa immunophilin) (Rotamase)	FKBP3 FKBP25		3.34967	5.6159e-06
Q00796;H0YLA4;B7Z3A6;H0YKB3	Q00796	Sorbitol dehydrogenase (EC 1.1.1.14) (L-iditol 2-dehydrogenase)	SORD	yes	1.70553	0.339995
Q00839-2;Q00839;Q5RI18	Q00839	Heterogeneous nuclear ribonucleoprotein U (hnRNP U) (Scaffold attachment factor A) (SAF-A) (p120) (pp120)	HNRNPU HNRPU SAFA U21.1		2.2935	0.0248741
Q01082;Q01082-3;Q01082-2;F8W6C1;P11277-3;P11277;P11277-2	Q01082	Spectrin beta chain, non-erythrocytic 1 (Beta-II spectrin) (Fodrin beta chain) (Spectrin, non-erythroid beta chain 1)	SPTBN1 SPTB2	yes	1.23397	0.0131093
Q01105;Q01105-3;Q5VXV2;Q01105-2	Q01105	Protein SET (HLA-DR-associated protein II) (Inhibitor of granzyme A-activated DNase) (IGAAD) (PHAPII) (Phosphatase 2A inhibitor I2PP2A) (I-2PP2A) (Template-activating factor I) (TAF-I)	SET		1.42069	0.144912
Q01459	Q01459	Di-N-acetylchitobiase (EC 3.2.1.-)	CTBS CTB	yes	0.416712	0.0970794
Q01469;I6L8B7;A8MUU1	Q01469	Fatty acid-binding protein, epidermal (Epidermal-type fatty acid-binding protein) (E-FABP) (Fatty acid-binding protein 5) (Psoriasis-associated fatty acid-binding protein homolog) (PA-FABP)	FABP5		2.20792	2.39711e-05
Q01518;Q01518-2;Q5T0R1;Q5T0R7;Q5T0R6;Q5T0R5;Q5T0R4;Q5T0R3;Q5T0R2;Q5T0R9;Q5T0S3;Q5T0R8	Q01518	Adenylyl cyclase-associated protein 1 (CAP 1)	CAP1 CAP	yes	2.76697	0.000259144
Q01581;D6RIW1;P54868-2;P54868	Q01581	Hydroxymethylglutaryl-CoA synthase, cytoplasmic (HMG-CoA synthase) (EC 2.3.3.10) (3-hydroxy-3-methylglutaryl coenzyme A synthase)	HMGCS1 HMGCS		1.07379	0.804679
Q01650	Q01650	Large neutral amino acids transporter small subunit 1 (4F2 light chain) (4F2 LC) (4F2LC) (CD98 light chain) (Integral membrane protein E16) (L-type amino acid transporter 1) (hLAT1) (Solute carrier family 7 member 5) (y+ system cationic amino acid transporter)	SLC7A5 CD98LC LAT1 MPE16	yes	0.765033	0.564182
Q01813;Q5VSR7;B1APP8;H0Y757;B1APP6;Q5VSR5;H0Y3Y3;Q5VSR6;P17858;P17858-2	Q01813	ATP-dependent 6-phosphofructokinase, platelet type (ATP-PFK) (PFK-P) (EC 2.7.1.11) (6-phosphofructokinase type C) (Phosphofructo-1-kinase isozyme C) (PFK-C) (Phosphohexokinase)	PFKP PFKF		2.77517	2.92181e-06
Q01970-2;Q01970	Q01970	1-phosphatidylinositol 4,5-bisphosphate phosphodiesterase beta-3 (EC 3.1.4.11) (Phosphoinositide phospholipase C-beta-3) (Phospholipase C-beta-3) (PLC-beta-3)	PLCB3	yes	1.41187	0.775914
Q02241-2;H7BYN4;Q02241;B4E1K0;H0YKQ5;H0YME6;H0YMJ4	Q02241	Kinesin-like protein KIF23 (Kinesin-like protein 5) (Mitotic kinesin-like protein 1)	KIF23 KNSL5 MKLP1		0.990268	0.988706
Q02297-8;E9PHH4;Q02297-9;E7EX30;Q02297-11;F8W9E3;Q02297-7;Q02297-6;H0YBA3;E5RHQ1;E5RIG8;Q02297-10;B7Z1E3	Q02297	Pro-neuregulin-1, membrane-bound isoform (Pro-NRG1) [Cleaved into: Neuregulin-1 (Acetylcholine receptor-inducing activity) (ARIA) (Breast cancer cell differentiation factor p45) (Glial growth factor) (Heregulin) (HRG) (Neu differentiation factor) (Sensory and motor neuron-derived factor)]	NRG1 GGF HGL HRGA NDF SMDF	yes	0.88866	0.296814
Q02297-3;Q02297;Q02297-4;Q02297-2;H7BXY2;E5RHP6;H0YCP0	Q02297	Pro-neuregulin-1, membrane-bound isoform (Pro-NRG1) [Cleaved into: Neuregulin-1 (Acetylcholine receptor-inducing activity) (ARIA) (Breast cancer cell differentiation factor p45) (Glial growth factor) (Heregulin) (HRG) (Neu differentiation factor) (Sensory and motor neuron-derived factor)]	NRG1 GGF HGL HRGA NDF SMDF	yes	0.411502	0.29059
Q02388-2;Q02388;C9JBL3	Q02388	Collagen alpha-1(VII) chain (Long-chain collagen) (LC collagen)	COL7A1	yes	0.515156	6.57075e-05
Q02487-2;Q02487	Q02487	Desmocollin-2 (Cadherin family member 2) (Desmocollin-3) (Desmosomal glycoprotein II) (Desmosomal glycoprotein III)	DSC2 CDHF2 DSC3	yes	0.487964	0.233808
Q02750;Q02750-2;P36507;G5E9C7	Q02750	Dual specificity mitogen-activated protein kinase kinase 1 (MAP kinase kinase 1) (MAPKK 1) (MKK1) (EC 2.7.12.2) (ERK activator kinase 1) (MAPK/ERK kinase 1) (MEK 1)	MAP2K1 MEK1 PRKMK1		1.96121	0.575446
Q02790;H0YFG2;F5H1U3;F5H120	Q02790	Peptidyl-prolyl cis-trans isomerase FKBP4 (PPIase FKBP4) (EC 5.2.1.8) (51 kDa FK506-binding protein) (FKBP51) (52 kDa FK506-binding protein) (52 kDa FKBP) (FKBP-52) (59 kDa immunophilin) (p59) (FK506-binding protein 4) (FKBP-4) (FKBP59) (HSP-binding immunophilin) (HBI) (Immunophilin FKBP52) (Rotamase) [Cleaved into: Peptidyl-prolyl cis-trans isomerase FKBP4, N-terminally processed]	FKBP4 FKBP52		1.98991	2.42962e-05
Q02809;B4DR87;Q5JXB7;Q5JXB9;Q5JXB8	Q02809	Procollagen-lysine,2-oxoglutarate 5-dioxygenase 1 (EC 1.14.11.4) (Lysyl hydroxylase 1) (LH1)	PLOD1 LLH PLOD	yes	0.545999	1.73123e-08
Q02818;H7BZI1;C9JKZ2;C9JBD3;C9J3C1	Q02818	Nucleobindin-1 (CALNUC)	NUCB1 NUC	yes	0.496307	4.73278e-11
Q02952-3;Q02952-2;Q02952	Q02952	A-kinase anchor protein 12 (AKAP-12) (A-kinase anchor protein 250 kDa) (AKAP 250) (Gravin) (Myasthenia gravis autoantigen)	AKAP12 AKAP250		2.31397	0.000291884
Q03135	Q03135	Caveolin-1	CAV1 CAV	yes	1.4636	NA
Q03252;J9JID7	Q03252	Lamin-B2	LMNB2 LMN2	yes	1.5634	0.150839
Q04446;E9PGM4	Q04446	1,4-alpha-glucan-branching enzyme (EC 2.4.1.18) (Brancher enzyme) (Glycogen-branching enzyme)	GBE1		1.61498	0.00663219
Q04637-5;E7EX73;Q04637-4;E9PGM1;Q04637-3;E7EUU4;Q04637;D3DNT2;E9PFM1;Q04637-6;G5E9S1;C9JF13;C9J6B6;H7C0V6;C9J2Z7;C9K073;F5H8J4;F5H564;Q504Z1;O43432;O43432-3;F8WCF2;C9JWH7;C9J556;C9JHW9;C9JSU8;H7C044;C9JWW9	Q04637	Eukaryotic translation initiation factor 4 gamma 1 (eIF-4-gamma 1) (eIF-4G 1) (eIF-4G1) (p220)	EIF4G1 EIF4F EIF4G EIF4GI		3.85266	0.196974
Q04721	Q04721	Neurogenic locus notch homolog protein 2 (Notch 2) (hN2) [Cleaved into: Notch 2 extracellular truncation; Notch 2 intracellular domain]	NOTCH2	yes	1.01164	0.980759
Q04760;Q04760-2	Q04760	Lactoylglutathione lyase (EC 4.4.1.5) (Aldoketomutase) (Glyoxalase I) (Glx I) (Ketone-aldehyde mutase) (Methylglyoxalase) (S-D-lactoylglutathione methylglyoxal lyase)	GLO1		1.9489	9.28419e-09
Q04828;H0Y804;A6NHU4	Q04828	Aldo-keto reductase family 1 member C1 (EC 1.1.1.-) (20-alpha-hydroxysteroid dehydrogenase) (20-alpha-HSD) (EC 1.1.1.149) (Chlordecone reductase homolog HAKRC) (Dihydrodiol dehydrogenase 1/2) (DD1/DD2) (High-affinity hepatic bile acid-binding protein) (HBAB) (Indanol dehydrogenase) (EC 1.1.1.112) (Trans-1,2-dihydrobenzene-1,2-diol dehydrogenase) (EC 1.3.1.20)	AKR1C1 DDH DDH1		1.78975	NA
Q04917;A2IDB2;F8WEB6;A2IDB1	Q04917	14-3-3 protein eta (Protein AS1)	YWHAH YWHA1		1.38069	0.0461955
Q05048	Q05048	Cleavage stimulation factor subunit 1 (CF-1 50 kDa subunit) (Cleavage stimulation factor 50 kDa subunit) (CSTF 50 kDa subunit) (CstF-50)	CSTF1		1.61825	0.140859
Q05193-5;Q05193-3;Q05193-4;Q05193-2;Q05193;E5RHK8;Q9UQ16-2;Q9UQ16-3;Q9UQ16;Q9UQ16-4;E5RIK2;Q6P2G1;P50570-3;P50570-2;K7ESI9;P50570;F5H4R9;E9PEQ4	Q05193	Dynamin-1 (EC 3.6.5.5)	DNM1 DNM		3.77862	NA
Q05639	Q05639	Elongation factor 1-alpha 2 (EF-1-alpha-2) (Eukaryotic elongation factor 1 A-2) (eEF1A-2) (Statin-S1)	EEF1A2 EEF1AL STN		4.55574	NA
Q05682-5;E9PGZ1;E7EX44;Q05682-3;Q05682-4;F5H1Z9;C9J813;Q05682-6;Q05682-2;Q05682;C9JEK3;C9JE79;F8WE61	Q05682	Caldesmon (CDM)	CALD1 CAD CDM		2.35921	0.17402
Q06124;Q06124-2;Q06124-3;H0YF12	Q06124	Tyrosine-protein phosphatase non-receptor type 11 (EC 3.1.3.48) (Protein-tyrosine phosphatase 1D) (PTP-1D) (Protein-tyrosine phosphatase 2C) (PTP-2C) (SH-PTP2) (SHP-2) (Shp2) (SH-PTP3)	PTPN11 PTP2C SHPTP2		1.00223	NA
Q06210-2;Q06210;O94808;E5RJP4	Q06210	Glutamine--fructose-6-phosphate aminotransferase [isomerizing] 1 (EC 2.6.1.16) (D-fructose-6-phosphate amidotransferase 1) (Glutamine:fructose-6-phosphate amidotransferase 1) (GFAT 1) (GFAT1) (Hexosephosphate aminotransferase 1)	GFPT1 GFAT GFPT		1.17222	0.518414
Q06323;H0YNE3;A6NJG9;H0YKK6;H0YLU2	Q06323	Proteasome activator complex subunit 1 (11S regulator complex subunit alpha) (REG-alpha) (Activator of multicatalytic protease subunit 1) (Interferon gamma up-regulated I-5111 protein) (IGUP I-5111) (Proteasome activator 28 subunit alpha) (PA28a) (PA28alpha)	PSME1 IFI5111		1.97875	0.0513903
Q06481;Q06481-3;H7BXI4;F5GZY0;Q06481-2;Q06481-4;Q06481-5;F5H845;E9PJ13;E9PQS3;E9PSC7;E9PK76	Q06481	Amyloid-like protein 2 (APLP-2) (APPH) (Amyloid protein homolog) (CDEI box-binding protein) (CDEBP)	APLP2 APPL2	yes	0.574833	0.0038378
Q06830	Q06830	Peroxiredoxin-1 (EC 1.11.1.15) (Natural killer cell-enhancing factor A) (NKEF-A) (Proliferation-associated gene protein) (PAG) (Thioredoxin peroxidase 2) (Thioredoxin-dependent peroxide reductase 2)	PRDX1 PAGA PAGB TDPX2		2.45157	6.1571e-07
Q07021;I3L3Q7;I3L3B0	Q07021	Complement component 1 Q subcomponent-binding protein, mitochondrial (ASF/SF2-associated protein p32) (Glycoprotein gC1qBP) (C1qBP) (Hyaluronan-binding protein 1) (Mitochondrial matrix protein p32) (gC1q-R protein) (p33)	C1QBP GC1QBP HABP1 SF2P32	yes	1.8759	0.484183
Q07157;G3V1L9;Q07157-2;G5E9E7;H0YKB1;H0Y3R8;H0YLT6	Q07157	Tight junction protein ZO-1 (Tight junction protein 1) (Zona occludens protein 1) (Zonula occludens protein 1)	TJP1 ZO1	yes	1.3886	0.171503
Q07666-2;Q07666;Q07666-3	Q07666	KH domain-containing, RNA-binding, signal transduction-associated protein 1 (GAP-associated tyrosine phosphoprotein p62) (Src-associated in mitosis 68 kDa protein) (Sam68) (p21 Ras GTPase-activating protein-associated p62) (p68)	KHDRBS1 SAM68	yes	#VALUE!	NA
Q07812-5;Q07812-8;Q07812;Q07812-2;Q07812-7;Q07812-4	Q07812	Apoptosis regulator BAX (Bcl-2-like protein 4) (Bcl2-L-4)	BAX BCL2L4	yes	0.34923	NA
Q07954;Q6PJ72;Q86SW0;Q7Z7K9;H0YJI8;F5H0Z3;H0YJ88;Q9NZR2	Q07954	Prolow-density lipoprotein receptor-related protein 1 (LRP-1) (Alpha-2-macroglobulin receptor) (A2MR) (Apolipoprotein E receptor) (APOER) (CD antigen CD91) [Cleaved into: Low-density lipoprotein receptor-related protein 1 85 kDa subunit (LRP-85); Low-density lipoprotein receptor-related protein 1 515 kDa subunit (LRP-515); Low-density lipoprotein receptor-related protein 1 intracellular domain (L…	LRP1 A2MR APR	yes	0.523142	1.36538e-05
Q07955;J3KTL2;Q07955-3;Q07955-2;J3KSR8;J3QQV5;J3KSW7	Q07955	Serine/arginine-rich splicing factor 1 (Alternative-splicing factor 1) (ASF-1) (Splicing factor, arginine/serine-rich 1) (pre-mRNA-splicing factor SF2, P33 subunit)	SRSF1 ASF SF2 SF2P33 SFRS1 OK/SW-cl.3		0.802442	0.272593
Q08170;F6T1J1;B4DJK0;B4DUA4	Q08170	Serine/arginine-rich splicing factor 4 (Pre-mRNA-splicing factor SRP75) (SRP001LB) (Splicing factor, arginine/serine-rich 4)	SRSF4 SFRS4 SRP75		0.304063	NA
Q08211;Q08211-2	Q08211	ATP-dependent RNA helicase A (RHA) (EC 3.6.4.13) (DEAH box protein 9) (Leukophysin) (LKP) (Nuclear DNA helicase II) (NDH II)	DHX9 DDX9 LKP NDH2		2.40155	3.50722e-05
Q08257;A6NN60;A6NP24;C9JH92;Q08257-2	Q08257	Quinone oxidoreductase (EC 1.6.5.5) (NADPH:quinone reductase) (Zeta-crystallin)	CRYZ		2.12352	0.0531402
Q08345-2;Q08345-6;Q08345;Q08345-5;Q6ZNR9;F8VYL2;H0Y4U0;A2ABM8;A2ABL2;Q08345-4;B8JJ50;B7Z3A2;E7EQ30;E7EPH4;E7ERI6;E7ETI3;A2ABL1;E7EPN2;H0Y717;E7EUP7;E7EVT1;E7ES06;E7ETX3;E7EUD5;E7EVW6;E7ERN0;A2ABK9;E7ESR9;A2ABL0;E7EN94;F5H786;D6R9C4;D6RB35;D6RB82;D6RBU7;A2ABK8;D6RGW5;E7EQ23;E7EX99;E7EXB0;E7ENJ2	Q08345	Epithelial discoidin domain-containing receptor 1 (Epithelial discoidin domain receptor 1) (EC 2.7.10.1) (CD167 antigen-like family member A) (Cell adhesion kinase) (Discoidin receptor tyrosine kinase) (HGK2) (Mammary carcinoma kinase 10) (MCK-10) (Protein-tyrosine kinase 3A) (Protein-tyrosine kinase RTK-6) (TRK E) (Tyrosine kinase DDR) (Tyrosine-protein kinase CAK) (CD antigen CD167a)	DDR1 CAK EDDR1 NEP NTRK4 PTK3A RTK6 TRKE	yes	1.60126	0.517898
Q08380;K7EP36;K7EKQ5;K7ERZ6;K7EJD3;K7EJY8;K7ES75;K7EN99;K7EQT9	Q08380	Galectin-3-binding protein (Basement membrane autoantigen p105) (Lectin galactoside-binding soluble 3-binding protein) (Mac-2-binding protein) (MAC2BP) (Mac-2 BP) (Tumor-associated antigen 90K)	LGALS3BP M2BP	yes	0.366713	2.03537e-11
Q08431-3;F5H7N9;Q08431;H0YKS8;Q08431-2;F5GZN3	Q08431	Lactadherin (Breast epithelial antigen BA46) (HMFG) (MFGM) (Milk fat globule-EGF factor 8) (MFG-E8) (SED1) [Cleaved into: Lactadherin short form; Medin]	MFGE8	yes	0.565288	0.000402329
Q08629;D6RAM7;D6RB21;E7ENT7;Q9BQ16-1;E7EQ24;H0YA19;E7ENY3;E7ENM6;Q9BQ16-2;B4DI46;Q9BQ16-5;Q9BQ16-6;Q9BQ16-4;E7EP61;Q9BQ16	Q08629	Testican-1 (Protein SPOCK)	SPOCK1 SPOCK TIC1 TICN1	yes	0.452848	6.91882e-06
Q08752	Q08752	Peptidyl-prolyl cis-trans isomerase D (PPIase D) (EC 5.2.1.8) (40 kDa peptidyl-prolyl cis-trans isomerase) (Cyclophilin-40) (CYP-40) (Cyclophilin-related protein) (Rotamase D)	PPID CYP40 CYPD		7.72989	NA
Q08945;E9PPZ7;E9PMD4	Q08945	FACT complex subunit SSRP1 (Chromatin-specific transcription elongation factor 80 kDa subunit) (Facilitates chromatin transcription complex 80 kDa subunit) (FACT 80 kDa subunit) (FACTp80) (Facilitates chromatin transcription complex subunit SSRP1) (Recombination signal sequence recognition protein 1) (Structure-specific recognition protein 1) (hSSRP1) (T160)	SSRP1 FACT80		1.25703	0.17572
Q09028-3;Q09028;Q09028-2;Q09028-4;H0YCT5;H0YF10;H0YDK2;B4DRT0;H0YEU5;E9PNS2;E9PIC4;E9PNS6;C9JAJ9	Q09028	Histone-binding protein RBBP4 (Chromatin assembly factor 1 subunit C) (CAF-1 subunit C) (Chromatin assembly factor I p48 subunit) (CAF-I 48 kDa subunit) (CAF-I p48) (Nucleosome-remodeling factor subunit RBAP48) (Retinoblastoma-binding protein 4) (RBBP-4) (Retinoblastoma-binding protein p48)	RBBP4 RBAP48		1.26963	0.273103
Q09161	Q09161	Nuclear cap-binding protein subunit 1 (80 kDa nuclear cap-binding protein) (CBP80) (NCBP 80 kDa subunit)	NCBP1 CBP80 NCBP		2.53294	0.66647
Q09666;E9PQE3;E9PJZ0;E9PKR9;E9PJC6;E9PLK4;Q09666-2;E9PLZ1	Q09666	Neuroblast differentiation-associated protein AHNAK (Desmoyokin)	AHNAK PM227		2.78807	1.36766e-06
Q10469	Q10469	Alpha-1,6-mannosyl-glycoprotein 2-beta-N-acetylglucosaminyltransferase (EC 2.4.1.143) (Beta-1,2-N-acetylglucosaminyltransferase II) (GlcNAc-T II) (GNT-II) (Mannoside acetylglucosaminyltransferase 2) (N-glycosyl-oligosaccharide-glycoprotein N-acetylglucosaminyltransferase II)	MGAT2	yes	0.445413	0.00161193
Q10567-4;Q10567-3;Q10567-2;Q10567;C9J1E7;K7EJ01;H7C034	Q10567	AP-1 complex subunit beta-1 (Adaptor protein complex AP-1 subunit beta-1) (Adaptor-related protein complex 1 subunit beta-1) (Beta-1-adaptin) (Beta-adaptin 1) (Clathrin assembly protein complex 1 beta large chain) (Golgi adaptor HA1/AP1 adaptin beta subunit)	AP1B1 ADTB1 BAM22 CLAPB2	yes	1.48788	NA
Q10588;A6NC48;H0Y984;H0Y8G4;H0Y9Q9	Q10588	ADP-ribosyl cyclase/cyclic ADP-ribose hydrolase 2 (EC 3.2.2.6) (ADP-ribosyl cyclase 2) (Bone marrow stromal antigen 1) (BST-1) (Cyclic ADP-ribose hydrolase 2) (cADPr hydrolase 2) (CD antigen CD157)	BST1	yes	0.436856	0.0289695
Q12765;Q12765-2;Q12765-3;B4DIV7;C9K052;B8ZZP4;C9J7U9	Q12765	Secernin-1	SCRN1 KIAA0193		0.424105	0.143225
Q12792;Q12792-3;Q12792-4;F8VS81;F8VRG3;F8W1Q9;F8W645	Q12792	Twinfilin-1 (Protein A6) (Protein tyrosine kinase 9)	TWF1 PTK9	yes	1.39288	0.169423
Q12805-2;Q12805-4;Q12805;Q12805-3;Q580Q6;C9JQX7;C9J4J8;C9JPZ9;C9JUM4	Q12805	EGF-containing fibulin-like extracellular matrix protein 1 (Extracellular protein S1-5) (Fibrillin-like protein) (Fibulin-3) (FIBL-3)	EFEMP1 FBLN3 FBNL	yes	0.570208	0.0515253
Q12841;B4DTT5;C9J5G4;H7C4W4	Q12841	Follistatin-related protein 1 (Follistatin-like protein 1)	FSTL1 FRP	yes	0.541329	5.36486e-05
Q12860;Q12860-2;Q12860-3;F8VUI9;H0YIJ1;F8VUI8;F8VQW3;F8VX96	Q12860	Contactin-1 (Glycoprotein gp135) (Neural cell surface protein F3)	CNTN1	yes	0.613957	5.27785e-07
Q12864;E5RJT3;H0YBL0	Q12864	Cadherin-17 (Intestinal peptide-associated transporter HPT-1) (Liver-intestine cadherin) (LI-cadherin)	CDH17	yes	0.860029	0.480995
Q12874;E7EUT8	Q12874	Splicing factor 3A subunit 3 (SF3a60) (Spliceosome-associated protein 61) (SAP 61)	SF3A3 SAP61		1.47944	0.0700927
Q12904;Q12904-2;D6R937	Q12904	Aminoacyl tRNA synthase complex-interacting multifunctional protein 1 (Multisynthase complex auxiliary component p43) [Cleaved into: Endothelial monocyte-activating polypeptide 2 (EMAP-2) (Endothelial monocyte-activating polypeptide II) (EMAP-II) (Small inducible cytokine subfamily E member 1)]	AIMP1 EMAP2 SCYE1	yes	1.72814	0.209291
Q12905	Q12905	Interleukin enhancer-binding factor 2 (Nuclear factor of activated T-cells 45 kDa)	ILF2 NF45 PRO3063		2.06159	0.00365447
Q12906-5;Q12906-4;Q12906-2;Q12906-6;Q12906-3;Q12906;G5E9M5;K7EQR9;K7EKJ9;K7ERM6;K7ENK6;K7EM82;K7EJ09;K7ER69;K7EPG3;K7EKY0	Q12906	Interleukin enhancer-binding factor 3 (Double-stranded RNA-binding protein 76) (DRBP76) (M-phase phosphoprotein 4) (MPP4) (Nuclear factor associated with dsRNA) (NFAR) (Nuclear factor of activated T-cells 90 kDa) (NF-AT-90) (Translational control protein 80) (TCP80)	ILF3 DRBF MPHOSPH4 NF90		3.08839	0.00719084
Q12913-2;Q12913;E9PPH3	Q12913	Receptor-type tyrosine-protein phosphatase eta (Protein-tyrosine phosphatase eta) (R-PTP-eta) (EC 3.1.3.48) (Density-enhanced phosphatase 1) (DEP-1) (HPTP eta) (Protein-tyrosine phosphatase receptor type J) (R-PTP-J) (CD antigen CD148)	PTPRJ DEP1	yes	0.368614	1.30937e-05
Q13011;M0R248;M0QZW4;M0R280;M0QXS7	Q13011	Delta(3,5)-Delta(2,4)-dienoyl-CoA isomerase, mitochondrial (EC 5.3.3.-)	ECH1		1.44942	0.0543016
Q13045-2;J3QLG3;Q13045	Q13045	Protein flightless-1 homolog	FLII FLIL		1.23056	NA
Q13145	Q13145	BMP and activin membrane-bound inhibitor homolog (Non-metastatic gene A protein) (Putative transmembrane protein NMA)	BAMBI NMA	yes	0.533377	0.0767778
Q13162;H7C3T4;A6NG45;A6NJJ0	Q13162	Peroxiredoxin-4 (EC 1.11.1.15) (Antioxidant enzyme AOE372) (AOE37-2) (Peroxiredoxin IV) (Prx-IV) (Thioredoxin peroxidase AO372) (Thioredoxin-dependent peroxide reductase A0372)	PRDX4	yes	0.700744	0.0659412
Q13177;B1AKS5;O75914-2;O75914;O75914-4;O75914-3;E9PM17;B3KNX7;Q13153;Q13153-2	Q13177	Serine/threonine-protein kinase PAK 2 (EC 2.7.11.1) (Gamma-PAK) (PAK65) (S6/H4 kinase) (p21-activated kinase 2) (PAK-2) (p58) [Cleaved into: PAK-2p27 (p27); PAK-2p34 (p34) (C-t-PAK2)]	PAK2	yes	0.725801	0.753603
Q13185;C9JMM0;B8ZZ43	Q13185	Chromobox protein homolog 3 (HECH) (Heterochromatin protein 1 homolog gamma) (HP1 gamma) (Modifier 2 protein)	CBX3		1.79371	0.00400946
Q13200;E7EW34;E9PCS3;H7C1H2;H7C2Q3;C9JPC0	Q13200	26S proteasome non-ATPase regulatory subunit 2 (26S proteasome regulatory subunit RPN1) (26S proteasome regulatory subunit S2) (26S proteasome subunit p97) (Protein 55.11) (Tumor necrosis factor type 1 receptor-associated protein 2)	PSMD2 TRAP2	yes	1.17202	0.464055
Q13214-2;Q13214	Q13214	Semaphorin-3B (Sema A(V)) (Semaphorin-V) (Sema V)	SEMA3B SEMA5 SEMAA	yes	0.602739	0.0541435
Q13219;F5GZ19	Q13219	Pappalysin-1 (EC 3.4.24.79) (Insulin-like growth factor-dependent IGF-binding protein 4 protease) (IGF-dependent IGFBP-4 protease) (IGFBP-4ase) (Pregnancy-associated plasma protein A) (PAPP-A)	PAPPA	yes	0.580691	3.10191e-06
Q13242;H0YIB4	Q13242	Serine/arginine-rich splicing factor 9 (Pre-mRNA-splicing factor SRp30C) (Splicing factor, arginine/serine-rich 9)	SRSF9 SFRS9 SRP30C		0.790668	0.294994
Q13247-3;Q13247;Q13247-2	Q13247	Serine/arginine-rich splicing factor 6 (Pre-mRNA-splicing factor SRP55) (Splicing factor, arginine/serine-rich 6)	SRSF6 SFRS6 SRP55		0.28766	0.00741578
Q13263;Q13263-2;M0R0K9;M0R2I3;M0R3C0	Q13263	Transcription intermediary factor 1-beta (TIF1-beta) (E3 SUMO-protein ligase TRIM28) (EC 6.3.2.-) (KRAB-associated protein 1) (KAP-1) (KRAB-interacting protein 1) (KRIP-1) (Nuclear corepressor KAP-1) (RING finger protein 96) (Tripartite motif-containing protein 28)	TRIM28 KAP1 RNF96 TIF1B	yes	1.71143	0.157334
Q13283;E5RIZ6;E5RH42;Q5HYE9;E5RJU8;F5H4D6;E5RI46;E5RIF8;E5RH00;D6R9X5;D6R9A4	Q13283	Ras GTPase-activating protein-binding protein 1 (G3BP-1) (EC 3.6.4.12) (EC 3.6.4.13) (ATP-dependent DNA helicase VIII) (hDH VIII) (GAP SH3 domain-binding protein 1)	G3BP1 G3BP	yes	3.41015	1.42885e-05
Q13332-6;Q13332-2;Q13332-3;G8JL96;Q13332-4;Q13332;E9PDC5;Q13332-7;Q13332-5;K7ERX4;K7ESP0;Q8NHS7	Q13332	Receptor-type tyrosine-protein phosphatase S (R-PTP-S) (EC 3.1.3.48) (Receptor-type tyrosine-protein phosphatase sigma) (R-PTP-sigma)	PTPRS	yes	0.832844	0.201293
Q13347;Q5TFK1	Q13347	Eukaryotic translation initiation factor 3 subunit I (eIF3i) (Eukaryotic translation initiation factor 3 subunit 2) (TGF-beta receptor-interacting protein 1) (TRIP-1) (eIF-3-beta) (eIF3 p36)	EIF3I EIF3S2 TRIP1		1.58461	0.0195707
Q13404;Q13404-7;Q13404-2;Q13404-1;G3V2F7;Q13404-8;Q13404-6;J3KNL8;E5RGE2	Q13404	Ubiquitin-conjugating enzyme E2 variant 1 (UEV-1) (CROC-1) (TRAF6-regulated IKK activator 1 beta Uev1A)	UBE2V1 CROC1 UBE2V UEV1 P/OKcl.19		1.73119	NA
Q13409-6;Q13409-3;B7ZA04;Q13409-2;Q13409-5;Q13409;F8W8S0;E9PGG1;E7EU01;E7EUM4;E7ERR6;E7ERH4;E7ET01;E7ETL8;E7EQU2;E7ESD3;E7EMU4;E7EV09;E7EQL5;E5RFE1;C9J3E7;E5RJ75;F5H050;O14576-3;G5E9K1;O14576-2;O14576	Q13409	Cytoplasmic dynein 1 intermediate chain 2 (Cytoplasmic dynein intermediate chain 2) (Dynein intermediate chain 2, cytosolic) (DH IC-2)	DYNC1I2 DNCI2 DNCIC2		2.40885	0.104656
Q13428-2;Q13428-8;J3KQ96;Q13428-6;Q13428-7;Q13428;E7ETY2;Q13428-3;Q13428-4;E9PHK9;Q13428-5	Q13428	Treacle protein (Treacher Collins syndrome protein)	TCOF1	yes	1.91056	0.100751
Q13433	Q13433	Zinc transporter ZIP6 (Estrogen-regulated protein LIV-1) (Solute carrier family 39 member 6) (Zrt- and Irt-like protein 6) (ZIP-6)	SLC39A6 LIV1 ZIP6	yes	0.835444	NA
Q13435;E9PPJ0;E9PJ04;H0YCG1;E9PJT3;H0YDT7;E9PIL8;H0YEX5	Q13435	Splicing factor 3B subunit 2 (Pre-mRNA-splicing factor SF3b 145 kDa subunit) (SF3b145) (SF3b150) (Spliceosome-associated protein 145) (SAP 145)	SF3B2 SAP145		2.57139	0.00904405
Q13442;F8WBW6	Q13442	28 kDa heat- and acid-stable phosphoprotein (PDGF-associated protein) (PAP) (PDGFA-associated protein 1) (PAP1)	PDAP1 HASPP28		2.0533	0.00152199
Q13444-10;Q13444-9;Q13444-8;Q13444-2;Q13444-7;Q13444-6;Q13444-12;Q13444-5;Q13444-4;Q13444-3;Q13444;Q13444-11;A6NG98	Q13444	Disintegrin and metalloproteinase domain-containing protein 15 (ADAM 15) (EC 3.4.24.-) (Metalloprotease RGD disintegrin protein) (Metalloproteinase-like, disintegrin-like, and cysteine-rich protein 15) (MDC-15) (Metargidin)	ADAM15 MDC15	yes	0.496408	0.000445188
Q13501;Q13501-2;E7EMC7;C9JRJ8;E9PFW8;E3W990;D6RBF1;C9J6J8	Q13501	Sequestosome-1 (EBI3-associated protein of 60 kDa) (EBIAP) (p60) (Phosphotyrosine-independent ligand for the Lck SH2 domain of 62 kDa) (Ubiquitin-binding protein p62)	SQSTM1 ORCA OSIL	yes	1.39127	0.439391
Q13509;A8K854;G3V2A3;G3V5W4;G3V2R8;G3V3R4;G3V2N6;G3V542;G3V3J6;G3V3W7	Q13509	Tubulin beta-3 chain (Tubulin beta-4 chain) (Tubulin beta-III)	TUBB3 TUBB4		1.67522	0.639793
Q13526;K7EN45;K7EMU7;O15428	Q13526	Peptidyl-prolyl cis-trans isomerase NIMA-interacting 1 (EC 5.2.1.8) (Peptidyl-prolyl cis-trans isomerase Pin1) (PPIase Pin1) (Rotamase Pin1)	PIN1		1.56931	0.364424
Q13542	Q13542	Eukaryotic translation initiation factor 4E-binding protein 2 (4E-BP2) (eIF4E-binding protein 2)	EIF4EBP2		0.969154	NA
Q13561;Q13561-3;Q13561-2;F5H2S7;F5H223;F8W1I6;F8WAG8;H0YI98;F8VW18;F8VRV7;H0YHL1;F8VX93;F8VZD2;F8W0U6	Q13561	Dynactin subunit 2 (50 kDa dynein-associated polypeptide) (Dynactin complex 50 kDa subunit) (DCTN-50) (p50 dynamitin)	DCTN2 DCTN50	yes	1.13673	0.537103
Q13564-2;Q13564;A6NCK0;A8MU28;J3KRK3;H3BSS8;J3QLH4;J3QRA5;J3KTE3	Q13564	NEDD8-activating enzyme E1 regulatory subunit (Amyloid beta precursor protein-binding protein 1, 59 kDa) (APP-BP1) (Amyloid protein-binding protein 1) (Proto-oncogene protein 1)	NAE1 APPBP1 HPP1	yes	1.6774	0.116604
Q13595-2;B4DQI6;B4DUA9;Q13595	Q13595	Transformer-2 protein homolog alpha (TRA-2 alpha) (TRA2-alpha) (Transformer-2 protein homolog A)	TRA2A		0.624977	0.616345
Q13596-2;A6NKH4;Q13596;H0YK42;Q13596-3;J3KPH4;H0YKD5	Q13596	Sorting nexin-1	SNX1	yes	1.11179	0.8298
Q13616	Q13616	Cullin-1 (CUL-1)	CUL1		1.53737	0.322661
Q13630;E9PKL9;E9PLH9;E9PP14;H0YCP7;E9PP60;H0YE90	Q13630	GDP-L-fucose synthase (EC 1.1.1.271) (GDP-4-keto-6-deoxy-D-mannose-3,5-epimerase-4-reductase) (Protein FX) (Red cell NADP(H)-binding protein) (Short-chain dehydrogenase/reductase family 4E member 1)	TSTA3 SDR4E1		1.86387	0.162674
Q13740-2;Q13740;F5GXJ9;H7C543;Q6ZS95	Q13740	CD166 antigen (Activated leukocyte cell adhesion molecule) (CD antigen CD166)	ALCAM MEMD	yes	1.76799	1.6099e-06
Q13753;Q13753-2	Q13753	Laminin subunit gamma-2 (Cell-scattering factor 140 kDa subunit) (CSF 140 kDa subunit) (Epiligrin subunit gamma) (Kalinin subunit gamma) (Kalinin/nicein/epiligrin 100 kDa subunit) (Ladsin 140 kDa subunit) (Laminin B2t chain) (Laminin-5 subunit gamma) (Large adhesive scatter factor 140 kDa subunit) (Nicein subunit gamma)	LAMC2 LAMB2T LAMNB2	yes	1.53777	0.00281591
Q13813;Q13813-3;Q13813-2;A6NG51	Q13813	Spectrin alpha chain, non-erythrocytic 1 (Alpha-II spectrin) (Fodrin alpha chain) (Spectrin, non-erythroid alpha subunit)	SPTAN1 NEAS SPTA2	yes	1.34779	0.00193882
Q13838;Q13838-2;F8VQ10;Q5STU3;H0Y7G4;H0Y7X6;F6WLT2;F8VZL8;B4DP52;F6UN21;F6TRA5;H0Y557;F6S4E6;H0Y800;F6UJC5;E9PP12;B4DIJ6;O00148;H0Y4V8;H0Y6G9;H0Y6N8;Q8N5M0;F8W0J0;H0Y400;F6R6M7;B1Q2N1;F6V772;F6QYI9;K7EQN7;H0YCC6;K7EPJ3;F6QWI5;F6U6E2;K7EN69;F6S2B7;E7EMX2;K7ENP6;K7EL56;K7EIL8;F6SXL5;K7EN25;H0Y6J9;H0Y6Y9	Q13838	Spliceosome RNA helicase DDX39B (EC 3.6.4.13) (56 kDa U2AF65-associated protein) (ATP-dependent RNA helicase p47) (DEAD box protein UAP56) (HLA-B-associated transcript 1 protein)	DDX39B BAT1 UAP56		2.27451	8.00903e-08
Q13867;K7ES02;K7ESE8;E7EMN3;J3KSD8;J3KS79;K7ENH5;K7EMJ3	Q13867	Bleomycin hydrolase (BH) (BLM hydrolase) (BMH) (EC 3.4.22.40)	BLMH		1.00582	0.980917
Q13907;Q13907-2;C9JKM8;C9JD53	Q13907	Isopentenyl-diphosphate Delta-isomerase 1 (EC 5.3.3.2) (Isopentenyl pyrophosphate isomerase 1) (IPP isomerase 1) (IPPI1)	IDI1		1.62395	0.180916
Q14008-2;Q14008;Q14008-3;E9PQH5	Q14008	Cytoskeleton-associated protein 5 (Colonic and hepatic tumor overexpressed gene protein) (Ch-TOG)	CKAP5 KIAA0097		3.30135	0.0227047
Q14019;H3BT58	Q14019	Coactosin-like protein	COTL1 CLP	yes	1.51349	0.0378686
Q14103-3;Q14103;H0Y8G5;H0YA96;D6RAF8;Q14103-4;B4DTC3;Q14103-2;D6RF44;F5H6R6;D6RD83;D6RBQ9	Q14103	Heterogeneous nuclear ribonucleoprotein D0 (hnRNP D0) (AU-rich element RNA-binding protein 1)	HNRNPD AUF1 HNRPD		2.40126	0.0289081
Q14114-3;Q14114;Q14114-2;E9PKG2;Q14114-4;E9PP15;H0YEV6;H0YEA5	Q14114	Low-density lipoprotein receptor-related protein 8 (LRP-8) (Apolipoprotein E receptor 2)	LRP8 APOER2	yes	0.271572	7.56451e-06
Q14116-2;Q14116	Q14116	Interleukin-18 (IL-18) (Iboctadekin) (Interferon gamma-inducing factor) (IFN-gamma-inducing factor) (Interleukin-1 gamma) (IL-1 gamma)	IL18 IGIF IL1F4	yes	0.327798	0.0565163
Q14118;C9J196;C9JQL4;C9JYS1	Q14118	Dystroglycan (Dystrophin-associated glycoprotein 1) [Cleaved into: Alpha-dystroglycan (Alpha-DG); Beta-dystroglycan (Beta-DG)]	DAG1	yes	0.806998	0.0852775
Q14126;J3KSI6	Q14126	Desmoglein-2 (Cadherin family member 5) (HDGC)	DSG2 CDHF5	yes	1.15146	0.39672
Q14152;F5H335	Q14152	Eukaryotic translation initiation factor 3 subunit A (eIF3a) (Eukaryotic translation initiation factor 3 subunit 10) (eIF-3-theta) (eIF3 p167) (eIF3 p180) (eIF3 p185)	EIF3A EIF3S10 KIAA0139		1.31787	0.197452
Q14166	Q14166	Tubulin--tyrosine ligase-like protein 12	TTLL12 KIAA0153		#VALUE!	NA
Q14192;J3KNW4	Q14192	Four and a half LIM domains protein 2 (FHL-2) (LIM domain protein DRAL) (Skeletal muscle LIM-protein 3) (SLIM-3)	FHL2 DRAL SLIM3		0.653617	NA
Q14195-2;Q14195;F5GWI3;H0YBT4;H0YB87;D6RF19;Q14117	Q14195	Dihydropyrimidinase-related protein 3 (DRP-3) (Collapsin response mediator protein 4) (CRMP-4) (Unc-33-like phosphoprotein 1) (ULIP-1)	DPYSL3 CRMP4 DRP3 ULIP ULIP1		1.50672	0.178834
Q14203-3;Q14203-4;E7EX90;A8MY36;Q14203;Q6AWB1;Q14203-5;Q14203-2;C9JZA4;C9JTE5;C9JJN7;C9JJD0;C9JKG6;E9PCY0;E7EWF7;C9J1B7	Q14203	Dynactin subunit 1 (150 kDa dynein-associated polypeptide) (DAP-150) (DP-150) (p135) (p150-glued)	DCTN1		1.87529	NA
Q14204;H0YJ21	Q14204	Cytoplasmic dynein 1 heavy chain 1 (Cytoplasmic dynein heavy chain 1) (Dynein heavy chain, cytosolic)	DYNC1H1 DHC1 DNCH1 DNCL DNECL DYHC KIAA0325		1.49472	0.207282
Q14244-3;Q14244-2;Q14244;Q14244-5;Q14244-4;F5H1E2;E9PCP3	Q14244	Ensconsin (Epithelial microtubule-associated protein of 115 kDa) (E-MAP-115) (Microtubule-associated protein 7) (MAP-7)	MAP7	yes	1.83351	0.0943517
Q14247;Q14247-3;Q14247-2;H7C314;B4E358;H0YCD9;H0YEV2;E9PP90;E9PKG3	Q14247	Src substrate cortactin (Amplaxin) (Oncogene EMS1)	CTTN EMS1	yes	1.38891	0.0495764
Q14257;F8WCY5;H0YL43;A8MXP8	Q14257	Reticulocalbin-2 (Calcium-binding protein ERC-55) (E6-binding protein) (E6BP)	RCN2 ERC55	yes	0.468915	NA
Q14258	Q14258	E3 ubiquitin/ISG15 ligase TRIM25 (EC 6.3.2.19) (EC 6.3.2.n3) (Estrogen-responsive finger protein) (RING finger protein 147) (Tripartite motif-containing protein 25) (Ubiquitin/ISG15-conjugating enzyme TRIM25) (Zinc finger protein 147)	TRIM25 EFP RNF147 ZNF147		3.76944	0.71351
Q14332;O75084	Q14332	Frizzled-2 (Fz-2) (hFz2) (FzE2)	FZD2	yes	0.466789	0.646205
Q14444-2;Q14444;G3V153;E9PLA9;E9PP31	Q14444	Caprin-1 (Cell cycle-associated protein 1) (Cytoplasmic activation- and proliferation-associated protein 1) (GPI-anchored membrane protein 1) (GPI-anchored protein p137) (GPI-p137) (p137GPI) (Membrane component chromosome 11 surface marker 1) (RNA granule protein 105)	CAPRIN1 GPIAP1 GPIP137 M11S1 RNG105		2.59481	0.0475117
Q14512	Q14512	Fibroblast growth factor-binding protein 1 (FGF-BP) (FGF-BP1) (FGF-binding protein 1) (FGFBP-1) (17 kDa heparin-binding growth factor-binding protein) (17 kDa HBGF-binding protein) (HBp17)	FGFBP1 FGFBP HBP17	yes	0.526762	0.256746
Q14517;D6RCE4	Q14517	Protocadherin Fat 1 (Cadherin family member 7) (Cadherin-related tumor suppressor homolog) (Protein fat homolog) [Cleaved into: Protocadherin Fat 1, nuclear form]	FAT1 CDHF7 FAT	yes	0.625806	3.26504e-10
Q14520-2;Q14520;B7Z8Q5	Q14520	Hyaluronan-binding protein 2 (EC 3.4.21.-) (Factor VII-activating protease) (Factor seven-activating protease) (FSAP) (Hepatocyte growth factor activator-like protein) (Plasma hyaluronan-binding protein) [Cleaved into: Hyaluronan-binding protein 2 50 kDa heavy chain; Hyaluronan-binding protein 2 50 kDa heavy chain alternate form; Hyaluronan-binding protein 2 27 kDa light chain; Hyaluronan-binding…	HABP2 HGFAL PHBP	yes	0.469596	0.255818
Q14563;C9J9C4	Q14563	Semaphorin-3A (Semaphorin III) (Sema III)	SEMA3A SEMAD	yes	0.341662	0.00329622
Q14566	Q14566	DNA replication licensing factor MCM6 (EC 3.6.4.12) (p105MCM)	MCM6		1.18897	0.594367
Q14574-2;Q14574	Q14574	Desmocollin-3 (Cadherin family member 3) (Desmocollin-4) (HT-CP)	DSC3 CDHF3 DSC4	yes	0.675377	0.0330252
Q14641	Q14641	Early placenta insulin-like peptide (EPIL) (Insulin-like peptide 4) (Placentin) [Cleaved into: Early placenta insulin-like peptide B chain; Early placenta insulin-like peptide A chain]	INSL4	yes	0.274532	6.18427e-05
Q14651;C9JAM8;C9J359;C9J0F3	Q14651	Plastin-1 (Intestine-specific plastin) (I-plastin)	PLS1		1.24998	0.356313
Q14696;H0YLI4;B4DW84	Q14696	LDLR chaperone MESD (Mesoderm development candidate 2) (Mesoderm development protein) (Renal carcinoma antigen NY-REN-61)	MESDC2 KIAA0081 MESD UNQ1911/PRO4369	yes	0.624776	0.197452
Q14697;Q14697-2;F5H6X6;E9PKU7;E9PNH1;H0YFL4;E9PRF8;Q14697-3	Q14697	Neutral alpha-glucosidase AB (EC 3.2.1.84) (Alpha-glucosidase 2) (Glucosidase II subunit alpha)	GANAB G2AN KIAA0088	yes	0.549221	0.000143005
Q14703;H3BV53	Q14703	Membrane-bound transcription factor site-1 protease (EC 3.4.21.112) (Endopeptidase S1P) (Subtilisin/kexin-isozyme 1) (SKI-1)	MBTPS1 KIAA0091 S1P SKI1	yes	0.491551	0.056338
Q14847;Q14847-2;C9J9W2;B4DGQ0;F6S2S5;K7ESD6;J3KSN1	Q14847	LIM and SH3 domain protein 1 (LASP-1) (Metastatic lymph node gene 50 protein) (MLN 50)	LASP1 MLN50		2.46888	1.92559e-08
Q14914-2;Q14914;Q5JVP3;F2Z3J9;Q5JVP2;F6XGT7	Q14914	Prostaglandin reductase 1 (PRG-1) (EC 1.3.1.-) (15-oxoprostaglandin 13-reductase) (EC 1.3.1.48) (NADP-dependent leukotriene B4 12-hydroxydehydrogenase) (EC 1.3.1.74)	PTGR1 LTB4DH		2.79497	2.81369e-09
Q14974;B7ZAV6;F5H4R7;J3KTM9;J3QR48;J3QKQ5;J3QRG4;J3KS06	Q14974	Importin subunit beta-1 (Importin-90) (Karyopherin subunit beta-1) (Nuclear factor p97) (Pore targeting complex 97 kDa subunit) (PTAC97)	KPNB1 NTF97		1.58582	7.72347e-05
Q14978;Q14978-3;Q14978-2	Q14978	Nucleolar and coiled-body phosphoprotein 1 (140 kDa nucleolar phosphoprotein) (Nopp140) (Hepatitis C virus NS5A-transactivated protein 13) (HCV NS5A-transactivated protein 13) (Nucleolar 130 kDa protein) (Nucleolar phosphoprotein p130)	NOLC1 KIAA0035 NS5ATP13		2.84381	0.137483
Q14980-4;Q14980-3;Q14980-2;Q14980;H0YFY6;F5H4J1;F5H6Y5;Q9BTE9;K4DIE0;F5H1L0;F5GZW1;F5H2F3;F5H3L6;F5H0Z7;F5H763	Q14980	Nuclear mitotic apparatus protein 1 (NuMA protein) (Nuclear matrix protein-22) (NMP-22) (SP-H antigen)	NUMA1 NMP22 NUMA		1.8456	0.285962
Q14CX7-2;Q14CX7;F8W1S0;H0YHR9	Q14CX7	N-alpha-acetyltransferase 25, NatB auxiliary subunit (Mitochondrial distribution and morphology protein 20) (N-terminal acetyltransferase B complex subunit MDM20) (NatB complex subunit MDM20) (N-terminal acetyltransferase B complex subunit NAA25) (p120)	NAA25 C12orf30 MDM20 NAP1	yes	2.19414	0.0368831
Q15008;C9IZE4;E9PHI9;Q6UV22;C9J0E9;H7C531;C9J7B7	Q15008	26S proteasome non-ATPase regulatory subunit 6 (26S proteasome regulatory subunit RPN7) (26S proteasome regulatory subunit S10) (Breast cancer-associated protein SGA-113M) (Phosphonoformate immuno-associated protein 4) (Proteasome regulatory particle subunit p44S10) (p42A)	PSMD6 KIAA0107 PFAAP4		1.39212	0.373745
Q15020;F8VV04;B7ZKM0;Q15020-3;F8W667;Q15020-2	Q15020	Squamous cell carcinoma antigen recognized by T-cells 3 (SART-3) (Tat-interacting protein of 110 kDa) (Tip110) (p110 nuclear RNA-binding protein)	SART3 KIAA0156 TIP110		1.60195	0.762162
Q15029-2;Q15029;K7EJ81;K7EP67;K7EJ74;K7EIT3	Q15029	116 kDa U5 small nuclear ribonucleoprotein component (Elongation factor Tu GTP-binding domain-containing protein 2) (SNU114 homolog) (hSNU114) (U5 snRNP-specific protein, 116 kDa) (U5-116 kDa)	EFTUD2 KIAA0031 SNRP116		1.70648	0.0268782
Q15046;Q15046-2;H3BVA8;J3KRL2;H3BPV7;H3BRC9	Q15046	Lysine--tRNA ligase (EC 6.1.1.6) (Lysyl-tRNA synthetase) (LysRS)	KARS KIAA0070	yes	2.03756	0.00734495
Q15056-2;Q15056	Q15056	Eukaryotic translation initiation factor 4H (eIF-4H) (Williams-Beuren syndrome chromosomal region 1 protein)	EIF4H KIAA0038 WBSCR1 WSCR1		1.7711	0.102928
Q15061;C9IZK7	Q15061	WD repeat-containing protein 43	WDR43 KIAA0007 UTP5		1.71109	NA
Q15075	Q15075	Early endosome antigen 1 (Endosome-associated protein p162) (Zinc finger FYVE domain-containing protein 2)	EEA1 ZFYVE2	yes	1.41516	0.340263
Q15102;M0R389;M0R1K3;M0QZT2;M0QXS6;M0R323	Q15102	Platelet-activating factor acetylhydrolase IB subunit gamma (EC 3.1.1.47) (PAF acetylhydrolase 29 kDa subunit) (PAF-AH 29 kDa subunit) (PAF-AH subunit gamma) (PAFAH subunit gamma)	PAFAH1B3 PAFAHG		2.27955	7.25537e-06
Q15149-3	Q15149	Plectin (PCN) (PLTN) (Hemidesmosomal protein 1) (HD1) (Plectin-1)	PLEC PLEC1		1.29183	0.621688
Q15181;Q5SQT6	Q15181	Inorganic pyrophosphatase (EC 3.6.1.1) (Pyrophosphate phospho-hydrolase) (PPase)	PPA1 IOPPP PP		2.17542	3.59658e-06
Q15223-3;Q15223-2;Q15223	Q15223	Nectin-1 (Herpes virus entry mediator C) (Herpesvirus entry mediator C) (HveC) (Herpesvirus Ig-like receptor) (HIgR) (Poliovirus receptor-related protein 1) (CD antigen CD111)	PVRL1 HVEC PRR1	yes	0.695216	0.300904
Q15233-2;Q15233;H7C367;C9JYS8;C9IZL7;C9J4X2	Q15233	Non-POU domain-containing octamer-binding protein (NonO protein) (54 kDa nuclear RNA- and DNA-binding protein) (55 kDa nuclear protein) (DNA-binding p52/p100 complex, 52 kDa subunit) (NMT55) (p54(nrb)) (p54nrb)	NONO NRB54		3.47676	0.157777
Q15257-3;Q15257-2;A6PVN5;Q15257;B4DZF8;Q5T949;Q5T948;A6PVN9;C9IZ76;A6PVN6;Q15257-4;A6PVN8;A6PVN7;Q68CR8;B7ZBQ0;B7ZBP9;B7ZBP7;B4DDQ6;H0Y6E5	Q15257	Serine/threonine-protein phosphatase 2A activator (EC 5.2.1.8) (PP2A, subunit B', PR53 isoform) (Phosphotyrosyl phosphatase activator) (PTPA) (Serine/threonine-protein phosphatase 2A regulatory subunit 4) (Serine/threonine-protein phosphatase 2A regulatory subunit B')	PPP2R4 PTPA		1.75295	0.190139
Q15262-2;Q15262-3;F5GXI4;Q5TG12;B7ZMG0;E9PGC5;Q15262;H0YDP9;E9PRW2;H0Y6P5	Q15262	Receptor-type tyrosine-protein phosphatase kappa (Protein-tyrosine phosphatase kappa) (R-PTP-kappa) (EC 3.1.3.48)	PTPRK PTPK	yes	0.454269	0.000323256
Q15293;B7Z1M1;E9PNT6;E9PJD5	Q15293	Reticulocalbin-1	RCN1 RCN	yes	0.502726	0.0384203
Q15365;F8VTZ0;H3BSP4;C9K0A2;F8WC71;C9IZV9;C9J7A9;C9JSA6;C9J5V4;C9JTY5;C9JZY3;C9J0A4;P57723-2;P57723	Q15365	Poly(rC)-binding protein 1 (Alpha-CP1) (Heterogeneous nuclear ribonucleoprotein E1) (hnRNP E1) (Nucleic acid-binding protein SUB2.3)	PCBP1		2.95765	1.51463e-06
Q15366-6;Q15366-3;Q15366;Q15366-2;H3BRU6;F8VZX2;Q15366-4;Q15366-5;G3V0E8;B4DXP5;B4DLC0;F8VRG9;F8VWQ4;F8W0G4;F8VXH9;F8W1G6;J3QT27;P57721-2;P57721-3;P57721-5;E9PFP8;P57721-4;P57721;F8VRH0;H3BSS4;H3BND9	Q15366	Poly(rC)-binding protein 2 (Alpha-CP2) (Heterogeneous nuclear ribonucleoprotein E2) (hnRNP E2)	PCBP2		3.1097	0.0174233
Q15370;Q15370-2;B8ZZU8;I3L0M9	Q15370	Transcription elongation factor B polypeptide 2 (Elongin 18 kDa subunit) (Elongin-B) (EloB) (RNA polymerase II transcription factor SIII subunit B) (SIII p18)	TCEB2		0.853988	0.209111
Q15393;Q15393-3;Q15393-2;J3QL37;J3QRB2;J3QKV4;H3BMB0;I3L4G7	Q15393	Splicing factor 3B subunit 3 (Pre-mRNA-splicing factor SF3b 130 kDa subunit) (SF3b130) (STAF130) (Spliceosome-associated protein 130) (SAP 130)	SF3B3 KIAA0017 SAP130		1.12646	0.459465
Q15404;Q15404-2;F2Z2H2	Q15404	Ras suppressor protein 1 (RSP-1) (Rsu-1)	RSU1 RSP1		2.77187	NA
Q15424-2;Q15424;B7ZLP6;A0AV56;F5GZU3;B7Z2F6;K7ES42;K7EII0;Q14151	Q15424	Scaffold attachment factor B1 (SAF-B) (SAF-B1) (HSP27 estrogen response element-TATA box-binding protein) (HSP27 ERE-TATA-binding protein)	SAFB HAP HET SAFB1		3.40809	0.00723883
Q15427	Q15427	Splicing factor 3B subunit 4 (Pre-mRNA-splicing factor SF3b 49 kDa subunit) (SF3b50) (Spliceosome-associated protein 49) (SAP 49)	SF3B4 SAP49		1.24901	NA
Q15428;K7EP23;K7EMT0;K7EKV8	Q15428	Splicing factor 3A subunit 2 (SF3a66) (Spliceosome-associated protein 62) (SAP 62)	SF3A2 SAP62		4.0144	NA
Q15459;E9PAW1;H7C1L2	Q15459	Splicing factor 3A subunit 1 (SF3a120) (Spliceosome-associated protein 114) (SAP 114)	SF3A1 SAP114		1.52067	0.122464
Q15582;G8JLA8;H0Y8L3;H0Y9D7;H0Y8M8;H0YAB8;D6RBX4;H0YAH8	Q15582	Transforming growth factor-beta-induced protein ig-h3 (Beta ig-h3) (Kerato-epithelin) (RGD-containing collagen-associated protein) (RGD-CAP)	TGFBI BIGH3	yes	0.651646	0.0030889
Q15599-2;D3DU85;Q15599;H3BUQ9;H3BN50;H3BSV6;H3BQS0;H3BMF5;H3BSA4	Q15599	Na(+)/H(+) exchange regulatory cofactor NHE-RF2 (NHERF-2) (NHE3 kinase A regulatory protein E3KARP) (SRY-interacting protein 1) (SIP-1) (Sodium-hydrogen exchanger regulatory factor 2) (Solute carrier family 9 isoform A3 regulatory factor 2) (Tyrosine kinase activator protein 1) (TKA-1)	SLC9A3R2 NHERF2	yes	1.25368	0.360681
Q15637-4;Q15637-6;Q15637-7;Q15637-3;Q15637-2;Q15637;Q15637-5;B4DX42;C9J792	Q15637	Splicing factor 1 (Mammalian branch point-binding protein) (BBP) (mBBP) (Transcription factor ZFM1) (Zinc finger gene in MEN1 locus) (Zinc finger protein 162)	SF1 ZFM1 ZNF162		2.88173	0.165599
Q15642-4;Q15642-2;Q15642-3;Q15642;Q15642-5;M0R2H7;M0R0F9;M0QXP8	Q15642	Cdc42-interacting protein 4 (Protein Felic) (Salt tolerant protein) (hSTP) (Thyroid receptor-interacting protein 10) (TR-interacting protein 10) (TRIP-10)	TRIP10 CIP4 STOT STP	yes	1.73577	0.703041
Q15691	Q15691	Microtubule-associated protein RP/EB family member 1 (APC-binding protein EB1) (End-binding protein 1) (EB1)	MAPRE1		2.32529	7.97846e-07
Q15717;B4DVB8;M0QZR9;M0R055	Q15717	ELAV-like protein 1 (Hu-antigen R) (HuR)	ELAVL1 HUR		3.42638	NA
Q15758;M0QX44;M0QXM4	Q15758	Neutral amino acid transporter B(0) (ATB(0)) (Baboon M7 virus receptor) (RD114/simian type D retrovirus receptor) (Sodium-dependent neutral amino acid transporter type 2) (Solute carrier family 1 member 5)	SLC1A5 ASCT2 M7V1 RDR RDRC	yes	0.707811	0.831552
Q15813;B7Z3P1	Q15813	Tubulin-specific chaperone E (Tubulin-folding cofactor E)	TBCE		#VALUE!	NA
Q15818;P47972	Q15818	Neuronal pentraxin-1 (NP1) (Neuronal pentraxin I) (NP-I)	NPTX1	yes	0.404349	0.00154304
Q15819;G3V113;H0YBP9;H0YBX6;D6RG00	Q15819	Ubiquitin-conjugating enzyme E2 variant 2 (DDVit 1) (Enterocyte differentiation-associated factor 1) (EDAF-1) (Enterocyte differentiation-promoting factor 1) (EDPF-1) (MMS2 homolog) (Vitamin D3-inducible protein)	UBE2V2 MMS2 UEV2		1.52132	0.368375
Q15843;E9PS38;F8VSA6	Q15843	NEDD8 (Neddylin) (Neural precursor cell expressed developmentally down-regulated protein 8) (NEDD-8) (Ubiquitin-like protein Nedd8)	NEDD8		2.34005	0.0566233
Q15904;A6QRJ1;H7C2Y8;A6NLC6;H7C0T7;F2Z3L8	Q15904	V-type proton ATPase subunit S1 (V-ATPase subunit S1) (Protein XAP-3) (V-ATPase Ac45 subunit) (V-ATPase S1 accessory protein) (Vacuolar proton pump subunit S1)	ATP6AP1 ATP6IP1 ATP6S1 VATPS1 XAP3	yes	0.531519	0.0032716
Q16222-2;Q16222-3;Q16222	Q16222	UDP-N-acetylhexosamine pyrophosphorylase (Antigen X) (AGX) (Sperm-associated antigen 2) [Includes: UDP-N-acetylgalactosamine pyrophosphorylase (EC 2.7.7.83) (AGX-1); UDP-N-acetylglucosamine pyrophosphorylase (EC 2.7.7.23) (AGX-2)]	UAP1 SPAG2		3.70954	0.229196
Q16270;Q16270-2	Q16270	Insulin-like growth factor-binding protein 7 (IBP-7) (IGF-binding protein 7) (IGFBP-7) (IGFBP-rP1) (MAC25 protein) (PGI2-stimulating factor) (Prostacyclin-stimulating factor) (Tumor-derived adhesion factor) (TAF)	IGFBP7 MAC25 PSF	yes	0.662993	0.0896784
Q16394;H7C1H6	Q16394	Exostosin-1 (EC 2.4.1.224) (EC 2.4.1.225) (Glucuronosyl-N-acetylglucosaminyl-proteoglycan/N-acetylglucosaminyl-proteoglycan 4-alpha-N-acetylglucosaminyltransferase) (Multiple exostoses protein 1) (Putative tumor suppressor protein EXT1)	EXT1	yes	0.418756	0.0241534
Q16401-2;Q16401;F2Z3J2;Q4VXH0	Q16401	26S proteasome non-ATPase regulatory subunit 5 (26S protease subunit S5 basic) (26S proteasome subunit S5B)	PSMD5 KIAA0072	yes	1.87195	0.0204765
Q16531;F5GY55;B4DG00;F5H2L3;F5H0Y5;F5H775;F5H4N9;F5H581;F5H6C5;F5H238;F5GWI0;F5GZY8;F5GYG8;F5H7A0;F5GZ34;F8WF81;F5H198	Q16531	DNA damage-binding protein 1 (DDB p127 subunit) (DNA damage-binding protein a) (DDBa) (Damage-specific DNA-binding protein 1) (HBV X-associated protein 1) (XAP-1) (UV-damaged DNA-binding factor) (UV-damaged DNA-binding protein 1) (UV-DDB 1) (XPE-binding factor) (XPE-BF) (Xeroderma pigmentosum group E-complementing protein) (XPCe)	DDB1 XAP1		1.13017	0.216099
Q16543;K7EQA9;K7EL68;K7EKQ2;K7EIU0	Q16543	Hsp90 co-chaperone Cdc37 (Hsp90 chaperone protein kinase-targeting subunit) (p50Cdc37) [Cleaved into: Hsp90 co-chaperone Cdc37, N-terminally processed]	CDC37 CDC37A		1.74248	0.0282247
Q16555-2;Q16555;E5RFU4	Q16555	Dihydropyrimidinase-related protein 2 (DRP-2) (Collapsin response mediator protein 2) (CRMP-2) (N2A3) (Unc-33-like phosphoprotein 2) (ULIP-2)	DPYSL2 CRMP2 ULIP2	yes	1.7484	0.00138328
Q16576;E9PC52;Q16576-2;Q5JP01;Q5JP02;Q5JNZ6;C9J7L0	Q16576	Histone-binding protein RBBP7 (Histone acetyltransferase type B subunit 2) (Nucleosome-remodeling factor subunit RBAP46) (Retinoblastoma-binding protein 7) (RBBP-7) (Retinoblastoma-binding protein p46)	RBBP7 RBAP46		1.89343	0.147823
Q16610;Q16610-4;Q16610-2;Q16610-3	Q16610	Extracellular matrix protein 1 (Secretory component p85)	ECM1	yes	0.685634	0.210424
Q16629-3;Q16629-2;Q16629-4;C9JAB2;Q16629	Q16629	Serine/arginine-rich splicing factor 7 (Splicing factor 9G8) (Splicing factor, arginine/serine-rich 7)	SRSF7 SFRS7		0.681578	0.106543
Q16630-3;F8WJN3;Q16630;Q16630-2	Q16630	Cleavage and polyadenylation specificity factor subunit 6 (Cleavage and polyadenylation specificity factor 68 kDa subunit) (CFIm68) (CPSF 68 kDa subunit) (Pre-mRNA cleavage factor Im 68 kDa subunit) (Protein HPBRII-4/7)	CPSF6 CFIM68		#VALUE!	NA
Q16643;Q16643-2;A8MV58;D6R9W4;F8W9Z3;D6R9Q9;D6RCR4;D6RFI1	Q16643	Drebrin (Developmentally-regulated brain protein)	DBN1 D0S117E	yes	1.67009	0.723858
Q16658;J3KNT0;C9JFC0;H7BYX5;C9JPH9	Q16658	Fascin (55 kDa actin-bundling protein) (Singed-like protein) (p55)	FSCN1 FAN1 HSN SNL		2.1136	9.02211e-08
Q16661	Q16661	Guanylate cyclase activator 2B [Cleaved into: Guanylate cyclase C-activating peptide 2 (Guanylate cyclase C-activating peptide II) (GCAP-II); Uroguanylin (UGN)]	GUCA2B	yes	1.00912	NA
Q16706;H0YLB9;P49641-2;H0YNG5;P49641-1;P49641	Q16706	Alpha-mannosidase 2 (EC 3.2.1.114) (Golgi alpha-mannosidase II) (AMan II) (Man II) (Mannosidase alpha class 2A member 1) (Mannosyl-oligosaccharide 1,3-1,6-alpha-mannosidase)	MAN2A1 MANA2	yes	0.554587	8.25983e-08
Q16719;Q16719-2;B8ZZA3;F8WEP1	Q16719	Kynureninase (EC 3.7.1.3) (L-kynurenine hydrolase)	KYNU		1.85333	0.000141964
Q16769;Q16769-2;B5MCZ9;C9JS14	Q16769	Glutaminyl-peptide cyclotransferase (EC 2.3.2.5) (Glutaminyl cyclase) (QC) (sQC) (Glutaminyl-tRNA cyclotransferase) (Glutamyl cyclase) (EC)	QPCT	yes	0.60477	0.00734495
Q16778;P33778;P23527;P06899;Q8N257;Q6DRA6;Q6DN03	Q16778	Histone H2B type 2-E (Histone H2B-GL105) (Histone H2B.q) (H2B/q)	HIST2H2BE H2BFQ		0.607767	NA
Q16831;F8WD51;C9J486;C9JIP2;B4DND0;C9K0J2;Q86Y75	Q16831	Uridine phosphorylase 1 (UPase 1) (UrdPase 1) (EC 2.4.2.3)	UPP1 UP		1.94831	0.201697
Q16851-2;Q16851;E7EUC7;C9JNZ1;C9JVG3;C9JQU9;C9JWG0;C9JUW1;C9JTZ5;F2Z3H1	Q16851	UTP--glucose-1-phosphate uridylyltransferase (EC 2.7.7.9) (UDP-glucose pyrophosphorylase) (UDPGP) (UGPase)	UGP2 UGP1		1.49632	0.0375156
Q24JP5;Q24JP5-2;Q24JP5-4;Q24JP5-3;H0YFB3;F5H765;H0YFQ2;H0YFQ1	Q24JP5	Transmembrane protein 132A (HSPA5-binding protein 1)	TMEM132A HSPA5BP1 KIAA1583	yes	0.887963	0.495146
Q27J81-2;Q27J81	Q27J81	Inverted formin-2 (HBEBP2-binding protein C)	INF2 C14orf151 C14orf173		1.4939	NA
Q2M329	Q2M329	Coiled-coil domain-containing protein 96	CCDC96		0.321576	0.139004
Q32MZ4-3;Q32MZ4-2;Q32MZ4;C9JTC6	Q32MZ4	Leucine-rich repeat flightless-interacting protein 1 (LRR FLII-interacting protein 1) (GC-binding factor 2) (TAR RNA-interacting protein)	LRRFIP1 GCF2 TRIP		1.0493	0.907885
Q32P28;Q32P28-3;E2QRI1;Q32P28-2;H7C0D1;H7C2W6	Q32P28	Prolyl 3-hydroxylase 1 (EC 1.14.11.7) (Growth suppressor 1) (Leucine- and proline-enriched proteoglycan 1) (Leprecan-1)	LEPRE1 GROS1 P3H1 PSEC0109	yes	0.305904	0.00306271
Q3B820-2;H7C4C9;Q3B820;Q3B820-3	Q3B820	Protein FAM161A	FAM161A		3.43119	0.0515253
Q3KQU3-3;Q3KQU3-2;Q3KQU3-4;Q3KQU3;H0YF21	Q3KQU3	MAP7 domain-containing protein 1 (Arginine/proline-rich coiled-coil domain-containing protein 1) (Proline/arginine-rich coiled-coil domain-containing protein 1)	MAP7D1 KIAA1187 PARCC1 RPRC1 PP2464		1.42309	NA
Q3LXA3;H0YCY6;I3L252;E9PQR1;E9PJG8	Q3LXA3	Bifunctional ATP-dependent dihydroxyacetone kinase/FAD-AMP lyase (cyclizing) [Includes: ATP-dependent dihydroxyacetone kinase (DHA kinase) (EC 2.7.1.28) (EC 2.7.1.29) (Glycerone kinase) (Triokinase) (Triose kinase); FAD-AMP lyase (cyclizing) (EC 4.6.1.15) (FAD-AMP lyase (cyclic FMN forming)) (FMN cyclase)]	DAK		1.32269	0.496705
Q4G148-2;Q4G148	Q4G148	Glucoside xylosyltransferase 1 (EC 2.4.2.n2) (Glycosyltransferase 8 domain-containing protein 3)	GXYLT1 GLT8D3	yes	0.591158	0.268104
Q4J6C6-4;Q4J6C6-2;Q4J6C6-3;Q4J6C6;C9JMT4	Q4J6C6	Prolyl endopeptidase-like (EC 3.4.21.-) (Prolylendopeptidase-like)	PREPL KIAA0436		0.332646	NA
Q53FA7;Q53FA7-2;H7BZH6	Q53FA7	Quinone oxidoreductase PIG3 (EC 1.-.-.-) (Tumor protein p53-inducible protein 3) (p53-induced gene 3 protein)	TP53I3 PIG3		1.59201	0.0168831
Q53H82	Q53H82	Beta-lactamase-like protein 2 (EC 3.-.-.-)	LACTB2 CGI-83		1.14794	0.658171
Q58FF6	Q58FF6	Putative heat shock protein HSP 90-beta 4	HSP90AB4P		0.429784	NA
Q58FF8	Q58FF8	Putative heat shock protein HSP 90-beta 2 (Heat shock protein 90-beta b) (Heat shock protein 90Bb)	HSP90AB2P HSP90BB		2.34807	0.00335431
Q5H993;Q8N8Z6-2;Q8N8Z6	Q5H993	Deleted.	NA	yes	0.334337	NA
Q5H9A7;P01033;H0Y789;Q5H9B5;Q5H9B4;B4DJK3	Q5H9A7	Metalloproteinase inhibitor 1	TIMP1		0.536696	0.0417968
Q5H9R7-3;Q5H9R7-4;H7BXH2;E9PKF6;Q5H9R7-6;Q5H9R7-2;Q5H9R7;Q5H9R7-5;G8JLI3;H0YDW1;E9PK08;H0YEN2;E9PQP7	Q5H9R7	Serine/threonine-protein phosphatase 6 regulatory subunit 3 (SAPS domain family member 3) (Sporulation-induced transcript 4-associated protein SAPL)	PPP6R3 C11orf23 KIAA1558 PP6R3 SAPL SAPS3		0.770605	0.796228
Q5HY57;P50402	Q5HY57	Emerin (Emerin (Emery-Dreifuss muscular dystrophy), isoform CRA_b)	EMD hCG_41343	yes	1.30171	0.583091
Q5JP53;F8VYX6;F8VW92;P07437;F8VUJ7;Q5ST81;E7EWR1;E9PBJ4	Q5JP53	Tubulin beta chain	TUBB		1.46767	0.035151
Q5JPE7-2;Q15155;P69849;Q5JPE7;J3KN36;Q4G177;F5H826;I3L0Q6;H3BTW1;H3BPS9	Q5JPE7	Nodal modulator 2 (pM5 protein 2)	NOMO2	yes	0.645134	0.269324
Q5JR95;P62241	Q5JR95	40S ribosomal protein S8	RPS8		2.86136	NA
Q5QPM9;Q5QPM7;Q92530;F5H4Z3;H0Y555;E7ER20	Q5QPM9	Proteasome inhibitor PI31 subunit (Fragment)	PSMF1		2.97536	0.315192
Q5SW79-2;Q5SW79-3;H0Y2V6;Q5SW79	Q5SW79	Centrosomal protein of 170 kDa (Cep170) (KARP-1-binding protein) (KARP1-binding protein)	CEP170 FAM68A KAB KIAA0470		1.50516	NA
Q5T4S7-3;Q5T4S7-4;Q5T4S7;Q5T4S7-2;Q5T4S7-5;B4DPF6;B4DYV5	Q5T4S7	E3 ubiquitin-protein ligase UBR4 (EC 6.3.2.-) (600 kDa retinoblastoma protein-associated factor) (N-recognin-4) (Retinoblastoma-associated factor of 600 kDa) (RBAF600) (p600) (Zinc finger UBR1-type protein 1)	UBR4 KIAA0462 KIAA1307 RBAF600 ZUBR1	yes	0.979284	0.966866
Q5T4U8;P53611	Q5T4U8	Geranylgeranyl transferase type-2 subunit beta	RABGGTB		1.13925	0.84712
Q5T6H7;Q9NQW7-2;Q9NQW7;G8JLB2;Q9NQW7-3;Q5T6H2	Q5T6H7	Xaa-Pro aminopeptidase 1	XPNPEP1		1.46618	0.478113
Q5T6V5;Q5T6V6;Q5T6V7	Q5T6V5	UPF0553 protein C9orf64	C9orf64		1.18744	0.525275
Q5TB20;Q9BTT0;Q5TB19;E9PPH5;E9PLC4;H0YCE2;Q5TB25;Q9BTT0-2	Q5TB20	Acidic leucine-rich nuclear phosphoprotein 32 family member E (LANP-like protein) (LANP-L)	ANP32E		0.974839	0.919063
Q5TCU3;P07951;Q5TCU8	Q5TCU3	Tropomyosin beta chain	TPM2		2.31843	0.47442
Q5TD07;P16083;Q5TD05;A2A2U4	Q5TD07	Ribosyldihydronicotinamide dehydrogenase [quinone]	NQO2		1.40888	0.273383
Q5TFA5	Q5TFA5	Glycoprotein integral membrane protein 1 (Fragment)	GINM1		1.42889	0.616345
Q5TFE4;Q5QPD0;H0Y6C1;H0YDA5	Q5TFE4	5'-nucleotidase domain-containing protein 1 (EC 3.1.3.-)	NT5DC1 NT5C2L1 LP2642		1.06235	0.91359
Q5TZA2-2;B1AKD8;Q5TZA2	Q5TZA2	Rootletin (Ciliary rootlet coiled-coil protein)	CROCC KIAA0445		1.3982	0.258793
Q5VT82;Q9HC56-2;Q9HC56	Q5VT82	Protocadherin 9 (Protocadherin-9)	PCDH9 hCG_2026614	yes	0.762968	0.0493529
Q5VU77;Q14157-4;Q14157-1;Q14157-3;F8W726;Q14157;Q14157-5;Q5VU81;Q5VU80;Q5VU79;Q5VU78	Q5VU77	Ubiquitin-associated protein 2-like (Fragment)	UBAP2L		6.25548	0.04294
Q5VWZ2-2;Q5VWZ2	Q5VWZ2	Lysophospholipase-like protein 1 (EC 3.1.2.-)	LYPLAL1		2.32757	NA
Q5VY30;P02753	Q5VY30	Retinol binding protein 4, plasma, isoform CRA_b (Retinol-binding protein 4)	RBP4 hCG_37964		2.40169	0.706665
Q63HN8;Q63HN8-4;J3QTP8;Q63HN8-5;H3BLU6	Q63HN8	E3 ubiquitin-protein ligase RNF213 (EC 6.3.2.-) (ALK lymphoma oligomerization partner on chromosome 17) (Mysterin) (RING finger protein 213)	RNF213 ALO17 C17orf27 KIAA1554 KIAA1618 MYSTR	yes	0.765779	NA
Q68BL7-2;Q68BL7;Q68BL7-3;Q5JTM7	Q68BL7	Olfactomedin-like protein 2A (Photomedin-1)	OLFML2A UNQ9394/PRO34319	yes	0.281098	0.00677642
Q68D85	Q68D85	Natural cytotoxicity triggering receptor 3 ligand 1 (B7 homolog 6) (B7-H6)	NCR3LG1 B7H6	yes	0.672664	0.120521
Q6EMK4	Q6EMK4	Vasorin (Protein slit-like 2)	VASN SLITL2 UNQ314/PRO357/PRO1282	yes	0.91927	0.883484
Q6FI81-3;Q6FI81;H3BV90;H3BT65;H3BUG4;Q6FI81-2;H3BPG7;H3BTZ8;H3BQ23	Q6FI81	Anamorsin (Cytokine-induced apoptosis inhibitor 1) (Fe-S cluster assembly protein DRE2 homolog)	CIAPIN1 CUA001 PRO0915	yes	0.951837	0.941626
Q6GMV2;C9IYN9;E2QRN5;F8WEJ9	Q6GMV2	SET and MYND domain-containing protein 5 (EC 2.1.1.-) (Protein NN8-4AG) (Retinoic acid-induced protein 15)	SMYD5 RAI15		1.49759	0.208374
Q6GMV3	Q6GMV3	Putative peptidyl-tRNA hydrolase PTRHD1 (EC 3.1.1.29) (Peptidyl-tRNA hydrolase domain-containing protein 1)	PTRHD1 C2orf79		1.78145	0.0495764
Q6IBS0;D6RG15;H7C5I2	Q6IBS0	Twinfilin-2 (A6-related protein) (hA6RP) (Protein tyrosine kinase 9-like) (Twinfilin-1-like protein)	TWF2 PTK9L MSTP011		0.937217	0.921519
Q6IMJ5;Q99784-3;Q99784;Q99784-4;Q99784-2;F8W870	Q6IMJ5	Noelin (Neuronal olfactomedin-related ER localized protein) (Olfactomedin-1)	OLFM1 NOE1 NOEL1	yes	0.462908	0.317892
Q6NZI2;Q6NZI2-2;Q6NZI2-3	Q6NZI2	Polymerase I and transcript release factor (Cavin-1)	PTRF FKSG13	yes	1.44382	0.0212261
Q6P1N9;E5RG17;G5EA19;E5RGF2;Q6P1N9-2;H0YBX2;E5RID7;E5RG62;E5RK70	Q6P1N9	Putative deoxyribonuclease TATDN1 (EC 3.1.21.-) (Hepatocarcinoma high expression protein)	TATDN1 CDA11		1.46676	0.449175
Q6P2Q9;I3L0J9;I3L3Z8	Q6P2Q9	Pre-mRNA-processing-splicing factor 8 (220 kDa U5 snRNP-specific protein) (PRP8 homolog) (Splicing factor Prp8) (p220)	PRPF8 PRPC8		2.01408	0.284924
Q6P452;P09525;B4DDF9	Q6P452	Annexin	ANXA4		0.367868	0.350626
Q6P4E1-2;Q6P4E1;Q6P4E1-4;H0YMR0;H0YM51	Q6P4E1	Protein CASC4 (Cancer susceptibility candidate gene 4 protein)	CASC4 UNQ2573/PRO6308	yes	0.643866	NA
Q6P587;Q6P587-2;Q6P587-3	Q6P587	Acylpyruvase FAHD1, mitochondrial (EC 3.7.1.5) (Fumarylacetoacetate hydrolase domain-containing protein 1) (YisK-like protein)	FAHD1 C16orf36 YISKL		1.54981	NA
Q6PCB0;J3QLP3;J3QRR0;Q6PCB0-2	Q6PCB0	von Willebrand factor A domain-containing protein 1	VWA1	yes	0.485703	0.0478694
Q6PKG0-3;Q6PKG0;E5RH50;E5RHK4;H0YBM7;H0YC33;H0YBW1	Q6PKG0	La-related protein 1 (La ribonucleoprotein domain family member 1)	LARP1 KIAA0731 LARP		2.05501	0.521833
Q6PUV4;D6RGY3;D6R960	Q6PUV4	Complexin-2 (Complexin II) (CPX II) (Synaphin-1)	CPLX2		1.07791	NA
Q6UW32	Q6UW32	Insulin growth factor-like family member 1	IGFL1 UNQ644/PRO1274	yes	1.05528	0.918122
Q6UWN8	Q6UWN8	Serine protease inhibitor Kazal-type 6 (Kallikrein inhibitor)	SPINK6 UNQ844/PRO1782	yes	0.562895	0.133274
Q6UX72	Q6UX72	UDP-GlcNAc:betaGal beta-1,3-N-acetylglucosaminyltransferase 9 (BGnT-9) (Beta-1,3-Gn-T9) (Beta-1,3-N-acetylglucosaminyltransferase 9) (Beta3Gn-T9) (EC 2.4.1.-)	B3GNT9 UNQ1922/PRO4397	yes	0.380395	NA
Q6UXD5-6;Q6UXD5-2;Q6UXD5-3;Q6UXD5-5;Q6UXD5;H3BN26;Q6UXD5-4	Q6UXD5	Seizure 6-like protein 2	SEZ6L2 PSK UNQ1903/PRO4349	yes	0.825135	0.642173
Q6UXH8;K7EQ81;Q6UXH8-3	Q6UXH8	Collagen and calcium-binding EGF domain-containing protein 1 (Full of fluid protein homolog)	CCBE1 KIAA1983 UNQ1921/PRO4395	yes	0.38473	0.061073
Q6UXN9;C9JBU3	Q6UXN9	WD repeat-containing protein 82 (Protein TMEM113) (Swd2)	WDR82 TMEM113 WDR82A UNQ9342/PRO34047		1.5231	NA
Q6WCQ1-3;Q6WCQ1;Q6WCQ1-2;J3KSW8;H0Y7E2;H0Y2S9;K7EL39;J3KSK7;J3QRL2;H7C3G6	Q6WCQ1	Myosin phosphatase Rho-interacting protein (M-RIP) (Rho-interacting protein 3) (RIP3) (p116Rip)	MPRIP KIAA0864 MRIP RHOIP3		2.04559	NA
Q6YHK3;Q6YHK3-4;Q6YHK3-2;Q6YHK3-3	Q6YHK3	CD109 antigen (150 kDa TGF-beta-1-binding protein) (C3 and PZP-like alpha-2-macroglobulin domain-containing protein 7) (Platelet-specific Gov antigen) (p180) (r150) (CD antigen CD109)	CD109 CPAMD7	yes	0.712402	0.0220223
Q6ZRP7;H0Y430	Q6ZRP7	Sulfhydryl oxidase 2 (EC 1.8.3.2) (Neuroblastoma-derived sulfhydryl oxidase) (Quiescin Q6-like protein 1)	QSOX2 QSCN6L1 SOXN	yes	0.51829	0.000136435
Q71U36;G3V1U9;Q13748;F8VXZ4;Q13748-2;Q6PEY2;F8VQQ4	Q71U36	Tubulin alpha-1A chain (Alpha-tubulin 3) (Tubulin B-alpha-1) (Tubulin alpha-3 chain)	TUBA1A TUBA3		2.81388	NA
Q75MG1;E7ETZ4;Q9Y6E2;B5MCH7;E9PFD4;C9JF98;F8WDX8;E7EMS9;B5MCE7	Q75MG1	Basic leucine zipper and W2 domain-containing protein 2 (Putative uncharacterized protein BZW2) (Fragment)	BZW2		1.01915	0.984606
Q7KZF4;H7C597	Q7KZF4	Staphylococcal nuclease domain-containing protein 1 (100 kDa coactivator) (EBNA2 coactivator p100) (Tudor domain-containing protein 11) (p100 co-activator)	SND1 TDRD11		1.94425	4.63502e-05
Q7L1Q6;Q7L1Q6-4;Q7L1Q6-3;Q7L1Q6-2;C9IZ80;H0Y503;C9J188;C9JWF5;C9JFN4	Q7L1Q6	Basic leucine zipper and W2 domain-containing protein 1 (Protein Orf)	BZW1 BZAP45 KIAA0005		1.34997	NA
Q7L2H7;J3KNJ2;B4E2Q4;E9PN86;H0YCQ8;E9PRY0	Q7L2H7	Eukaryotic translation initiation factor 3 subunit M (eIF3m) (Fetal lung protein B5) (hFL-B5) (PCI domain-containing protein 1)	EIF3M HFLB5 PCID1 GA17 PNAS-125		2.2003	0.189903
Q7L576	Q7L576	Cytoplasmic FMR1-interacting protein 1 (Specifically Rac1-associated protein 1) (Sra-1) (p140sra-1)	CYFIP1 KIAA0068	yes	0.969821	0.817084
Q7LGC8	Q7LGC8	Carbohydrate sulfotransferase 3 (EC 2.8.2.17) (Chondroitin 6-O-sulfotransferase 1) (C6ST-1) (Chondroitin 6-sulfotransferase) (Galactose/N-acetylglucosamine/N-acetylglucosamine 6-O-sulfotransferase 0) (GST-0)	CHST3	yes	0.442586	0.00458984
Q7RTV0	Q7RTV0	PHD finger-like domain-containing protein 5A (PHD finger-like domain protein 5A) (Splicing factor 3B-associated 14 kDa protein) (SF3b14b)	PHF5A		1.60946	0.397588
Q7Z406;Q7Z406-6;F2Z2U8;Q7Z406-2;G8JLL9;Q7Z406-5;Q7Z406-4;M0QY43	Q7Z406	Myosin-14 (Myosin heavy chain 14) (Myosin heavy chain, non-muscle IIc) (Non-muscle myosin heavy chain IIc) (NMHC II-C)	MYH14 KIAA2034 FP17425		0.420362	NA
Q7Z422-2;Q7Z422-4;Q7Z422-3;C9K0U0;Q7Z422;F8WEE8	Q7Z422	SUZ domain-containing protein 1 (Putative MAPK-activating protein PM18/PM20/PM22)	SZRD1 C1orf144		1.78531	0.459465
Q7Z4H3-2;Q7Z4H3;Q7Z4H3-3	Q7Z4H3	HD domain-containing protein 2 (Hepatitis C virus NS5A-transactivated protein 2) (HCV NS5A-transactivated protein 2)	HDDC2 C6orf74 NS5ATP2 CGI-130		0.854811	0.781944
Q7Z6Z7-2;Q7Z6Z7-3;Q7Z6Z7;H0Y5W0;Q5H962;H0Y659	Q7Z6Z7	E3 ubiquitin-protein ligase HUWE1 (EC 6.3.2.-) (ARF-binding protein 1) (ARF-BP1) (HECT, UBA and WWE domain-containing protein 1) (Homologous to E6AP carboxyl terminus homologous protein 9) (HectH9) (Large structure of UREB1) (LASU1) (Mcl-1 ubiquitin ligase E3) (Mule) (Upstream regulatory element-binding protein 1) (URE-B1) (URE-binding protein 1)	HUWE1 KIAA0312 KIAA1578 UREB1 HSPC272	yes	0.691341	0.271129
Q7Z739;F8W840;Q9BYJ9	Q7Z739	YTH domain-containing family protein 3	YTHDF3		2.41052	NA
Q7Z7M0-2;Q7Z7M0	Q7Z7M0	Multiple epidermal growth factor-like domains protein 8 (Multiple EGF-like domains protein 8) (Epidermal growth factor-like protein 4) (EGF-like protein 4)	MEGF8 C19orf49 EGFL4 KIAA0817	yes	0.13154	0.161041
Q7Z7M9	Q7Z7M9	Polypeptide N-acetylgalactosaminyltransferase 5 (EC 2.4.1.41) (Polypeptide GalNAc transferase 5) (GalNAc-T5) (pp-GaNTase 5) (Protein-UDP acetylgalactosaminyltransferase 5) (UDP-GalNAc:polypeptide N-acetylgalactosaminyltransferase 5)	GALNT5	yes	0.468947	0.306961
Q86SJ2	Q86SJ2	Amphoterin-induced protein 2 (AMIGO-2) (Alivin-1) (Differentially expressed in gastric adenocarcinomas) (DEGA)	AMIGO2 ALI1	yes	0.61777	0.226362
Q86SQ4;Q86SQ4-3;Q86SQ4-2;Q86SQ4-4;F5H2L1;H0YGP2;F5H054	Q86SQ4	G-protein coupled receptor 126 (Developmentally regulated G-protein-coupled receptor) (Vascular inducible G protein-coupled receptor)	GPR126 DREG VIGR	yes	0.466964	0.000228551
Q86SR1;Q86SR1-2;Q86SR1-4;C9JGD4;Q86SR1-3;F2Z2M7;Q49A17-2;Q49A17	Q86SR1	Polypeptide N-acetylgalactosaminyltransferase 10 (EC 2.4.1.41) (Polypeptide GalNAc transferase 10) (GalNAc-T10) (pp-GaNTase 10) (Protein-UDP acetylgalactosaminyltransferase 10) (UDP-GalNAc:polypeptide N-acetylgalactosaminyltransferase 10)	GALNT10	yes	0.601237	0.21604
Q86TI2;Q86TI2-2;Q86TI2-4;M0R2A8;M0R0I1;M0R3C4;M0R2G6;M0QXG6;M0R1L4;M0QXI5	Q86TI2	Dipeptidyl peptidase 9 (DP9) (EC 3.4.14.5) (Dipeptidyl peptidase IV-related protein 2) (DPRP-2) (Dipeptidyl peptidase IX) (DPP IX) (Dipeptidyl peptidase-like protein 9) (DPLP9)	DPP9 DPRP2		1.43333	NA
Q86TU7;Q86TU7-3;Q6NXR6;Q86TU7-2	Q86TU7	Histone-lysine N-methyltransferase setd3 (EC 2.1.1.43) (SET domain-containing protein 3)	SETD3 C14orf154		0.724476	NA
Q86U42-2;Q86U42;B4DEH8;G3V4T2;Q92843-2	Q86U42	Polyadenylate-binding protein 2 (PABP-2) (Poly(A)-binding protein 2) (Nuclear poly(A)-binding protein 1) (Poly(A)-binding protein II) (PABII) (Polyadenylate-binding nuclear protein 1)	PABPN1 PAB2 PABP2	yes	0.808345	NA
Q86UN3;Q0GGW3;G3V1D7	Q86UN3	Reticulon-4 receptor-like 2 (Nogo receptor-like 3) (Nogo-66 receptor homolog 1) (Nogo-66 receptor-related protein 2) (NgR2)	RTN4RL2 NGRH1 NGRL3	yes	0.69887	0.332044
Q86UP2-2;Q86UP2;Q86UP2-3;G3V4Y7;B7Z6P3;G3V5G2;H0YJZ8;G3V5P0;H0YJV5;H0YJP2	Q86UP2	Kinectin (CG-1 antigen) (Kinesin receptor)	KTN1 CG1 KIAA0004	yes	1.20119	0.237629
Q86UY0;Q8NBS9;Q8NBS9-2	Q86UY0	Protein BLOC1S5-TXNDC5 (TXNDC5 protein)	TXNDC5 BLOC1S5-TXNDC5		0.614001	0.00038464
Q86V81;E9PB61	Q86V81	THO complex subunit 4 (Tho4) (Ally of AML-1 and LEF-1) (Aly/REF export factor) (Transcriptional coactivator Aly/REF) (bZIP-enhancing factor BEF)	ALYREF ALY BEF THOC4		3.20058	0.130585
Q86V85	Q86V85	Integral membrane protein GPR180 (Intimal thickness-related receptor)	GPR180 ITR	yes	#VALUE!	NA
Q86VP6;Q86VP6-2;H0YH27;Q86VP6-3;F5H6I6;F8WBB8;O75155-2;O75155	Q86VP6	Cullin-associated NEDD8-dissociated protein 1 (Cullin-associated and neddylation-dissociated protein 1) (TBP-interacting protein of 120 kDa A) (TBP-interacting protein 120A) (p120 CAND1)	CAND1 KIAA0829 TIP120 TIP120A		1.71254	2.81369e-09
Q86VZ4-2;Q5VYB9;Q86VZ4	Q86VZ4	Low-density lipoprotein receptor-related protein 11 (LRP-11)	LRP11	yes	0.498476	0.0439148
Q86WQ0;B4DW92;F5H0B6;K7ERL0;K7ES62	Q86WQ0	Nuclear receptor 2C2-associated protein (TR4 orphan receptor-associated 16 kDa protein)	NR2C2AP TRA16		1.85887	NA
Q86WR0;Q0P663;G3V121;B7Z2L8;Q0VGD4	Q86WR0	Coiled-coil domain-containing protein 25	CCDC25		0.874314	NA
Q86X76-2;Q86X76-4;Q86X76;Q86X76-3;B1AQP4	Q86X76	Nitrilase homolog 1 (EC 3.5.-.-)	NIT1	yes	2.2693	0.0423158
Q86XP3-2;Q86XP3;J3KRE3	Q86XP3	ATP-dependent RNA helicase DDX42 (EC 3.6.4.13) (DEAD box protein 42) (RNA helicase-like protein) (RHELP) (RNA helicase-related protein) (RNAHP) (SF3b DEAD box protein) (Splicing factor 3B-associated 125 kDa protein) (SF3b125)	DDX42		1.23105	0.651781
Q86XX4-2;E9PHH6;Q86XX4;H0Y930;Q86XX4-5;Q86XX4-6;Q86XX4-4;E7EWM9;H0Y9C9;H0Y9A6;H0Y8V2	Q86XX4	Extracellular matrix protein FRAS1	FRAS1 KIAA1500	yes	0.420391	0
Q86Y38	Q86Y38	Xylosyltransferase 1 (EC 2.4.2.26) (Peptide O-xylosyltransferase 1) (Xylosyltransferase I) (XT-I) (XylT-I)	XYLT1 XT1	yes	0.429311	0.0763297
Q8IV08;M0QZI4;M0R3G9	Q8IV08	Phospholipase D3 (PLD 3) (EC 3.1.4.4) (Choline phosphatase 3) (HindIII K4L homolog) (Hu-K4) (Phosphatidylcholine-hydrolyzing phospholipase D3)	PLD3	yes	0.589418	0.330134
Q8IVF2-3;Q8IVF2;Q8IVF2-2	Q8IVF2	Protein AHNAK2	AHNAK2 C14orf78 KIAA2019		1.02691	0.93714
Q8IVT2	Q8IVT2	Mitotic interactor and substrate of PLK1 (Mitotic spindle positioning protein)	MISP C19orf21	yes	1.03132	0.772958
Q8IWX8;J3QK89	Q8IWX8	Calcium homeostasis endoplasmic reticulum protein (ERPROT 213-21) (SR-related CTD-associated factor 6)	CHERP DAN26 SCAF6		#VALUE!	NA
Q8N0V5;Q8NFS9;B7ZBL3;Q06430	Q8N0V5	N-acetyllactosaminide beta-1,6-N-acetylglucosaminyl-transferase, isoform A (N-acetylglucosaminyltransferase) (EC 2.4.1.150) (I-branching enzyme) (IGNT)	GCNT2 GCNT5 II NACGT1	yes	0.44971	0.0262868
Q8N474	Q8N474	Secreted frizzled-related protein 1 (FRP-1) (sFRP-1) (Secreted apoptosis-related protein 2) (SARP-2)	SFRP1 FRP FRP1 SARP2	yes	0.910978	0.767422
Q8N6M0	Q8N6M0	OTU domain-containing protein 6B (EC 3.4.19.12) (DUBA-5)	OTUD6B DUBA5 CGI-77		0.502222	NA
Q8N8S7-2;Q8N8S7	Q8N8S7	Protein enabled homolog	ENAH MENA		1.56197	NA
Q8NBF2-2;Q8NBF2	Q8NBF2	NHL repeat-containing protein 2	NHLRC2		1.49683	NA
Q8NBJ4-2;Q8NBJ4;F8WAT9;C9JYM4;C9J941	Q8NBJ4	Golgi membrane protein 1 (Golgi membrane protein GP73) (Golgi phosphoprotein 2)	GOLM1 C9orf155 GOLPH2 PSEC0242 UNQ686/PRO1326	yes	0.509022	3.85133e-07
Q8NBP7;F5GWF0;Q8NBP7-2;B4DEZ9	Q8NBP7	Proprotein convertase subtilisin/kexin type 9 (EC 3.4.21.-) (Neural apoptosis-regulated convertase 1) (NARC-1) (Proprotein convertase 9) (PC9) (Subtilisin/kexin-like protease PC9)	PCSK9 NARC1 PSEC0052	yes	0.433659	0
Q8NC51-3;Q8NC51;Q8NC51-4;Q8NC51-2	Q8NC51	Plasminogen activator inhibitor 1 RNA-binding protein (PAI1 RNA-binding protein 1) (PAI-RBP1) (SERPINE1 mRNA-binding protein 1)	SERBP1 PAIRBP1 CGI-55		2.86593	0.00129539
Q8NCC3;B4DUD1;B4DPU0;H3BMU8;H3BM47;B4DJW4;H3BPT3	Q8NCC3	Group XV phospholipase A2 (EC 2.3.1.-) (1-O-acylceramide synthase) (ACS) (LCAT-like lysophospholipase) (LLPL) (Lysophospholipase 3) (Lysosomal phospholipase A2) (LPLA2)	PLA2G15 LYPLA3 UNQ341/PRO540	yes	0.676517	0.106997
Q8NCW5;Q8NCW5-2;Q5T3I4;Q5T3I3	Q8NCW5	NAD(P)H-hydrate epimerase (EC 5.1.99.6) (Apolipoprotein A-I-binding protein) (AI-BP) (NAD(P)HX epimerase) (YjeF N-terminal domain-containing protein 1) (YjeF_N1)	APOA1BP AIBP YJEFN1	yes	1.7565	0.0420005
Q8NDC0	Q8NDC0	MAPK-interacting and spindle-stabilizing protein-like (Mitogen-activated protein kinase 1-interacting protein 1-like)	MAPK1IP1L C14orf32		1.26939	0.496705
Q8NES3;Q8NES3-2;Q8NES3-4;Q8NES3-3	Q8NES3	Beta-1,3-N-acetylglucosaminyltransferase lunatic fringe (EC 2.4.1.222) (O-fucosylpeptide 3-beta-N-acetylglucosaminyltransferase)	LFNG	yes	0.584989	0.0342547
Q8NEZ5;H3BVA4;H3BUC1;Q8NEZ5-3;H3BTR7;H3BTH6	Q8NEZ5	F-box only protein 22 (F-box protein FBX22p44)	FBXO22 FBX22		2.35135	NA
Q8NFH4;F8VTY2	Q8NFH4	Nucleoporin Nup37 (p37) (Nup107-160 subcomplex subunit Nup37)	NUP37		1.48515	NA
Q8NFZ8	Q8NFZ8	Cell adhesion molecule 4 (Immunoglobulin superfamily member 4C) (IgSF4C) (Nectin-like protein 4) (NECL-4) (TSLC1-like protein 2)	CADM4 IGSF4C NECL4 TSLL2	yes	0.652259	0.00921328
Q8NHP8;F5H5E2;H0YIX0	Q8NHP8	Putative phospholipase B-like 2 (EC 3.1.1.-) (76 kDa protein) (p76) (LAMA-like protein 2) (Lamina ancestor homolog 2) (Phospholipase B domain-containing protein 2) [Cleaved into: Putative phospholipase B-like 2 32 kDa form; Putative phospholipase B-like 2 45 kDa form]	PLBD2	yes	0.584854	0.00817062
Q8TAQ2-2;Q8TAQ2-3;Q8TAQ2;F8VXC8;F8VZW6;Q92922	Q8TAQ2	SWI/SNF complex subunit SMARCC2 (BRG1-associated factor 170) (BAF170) (SWI/SNF complex 170 kDa subunit) (SWI/SNF-related matrix-associated actin-dependent regulator of chromatin subfamily C member 2)	SMARCC2 BAF170		1.0527	NA
Q8TAT6;Q8TAT6-2;B4DG89;I3L4U9	Q8TAT6	Nuclear protein localization protein 4 homolog (Protein NPL4)	NPLOC4 KIAA1499 NPL4		1.54661	0.240711
Q8TBC4-2;Q8TBC4;F8W8D4;F8WF86;B7Z5F6	Q8TBC4	NEDD8-activating enzyme E1 catalytic subunit (EC 6.3.2.-) (NEDD8-activating enzyme E1C) (Ubiquitin-activating enzyme E1C) (Ubiquitin-like modifier-activating enzyme 3) (Ubiquitin-activating enzyme 3)	UBA3 UBE1C		2.53248	0.208297
Q8TCD5;J3KRC4;J3KSY6;Q8TCD5-2;J3KSX6	Q8TCD5	5'(3')-deoxyribonucleotidase, cytosolic type (EC 3.1.3.-) (Cytosolic 5',3'-pyrimidine nucleotidase) (Deoxy-5'-nucleotidase 1) (dNT-1)	NT5C DNT1 UMPH2		1.13948	0.880729
Q8TEA8	Q8TEA8	D-tyrosyl-tRNA(Tyr) deacylase 1 (EC 3.1.-.-) (DNA-unwinding element-binding protein B) (DUE-B) (Histidyl-tRNA synthase-related)	DTD1 C20orf88 DUEB HARS2		2.35091	0.247569
Q8TEQ6	Q8TEQ6	Gem-associated protein 5 (Gemin5)	GEMIN5		1.40239	NA
Q8TEX9;Q8TEX9-2;H0YN14;H0YN07;H0YMR4;H0YK93;H0YLV0;H0YL92;H0YKG5	Q8TEX9	Importin-4 (Imp4) (Importin-4b) (Imp4b) (Ran-binding protein 4) (RanBP4)	IPO4 IMP4B RANBP4		1.3452	0.497742
Q8WUA8;E9PLG7	Q8WUA8	Tsukushin (Tsukushi) (E2-induced gene 4 protein) (Leucine-rich repeat-containing protein 54)	TSKU E2IG4 LRRC54 TSK UNQ850/PRO1788	yes	0.791607	0.616345
Q8WUM4;Q8WUM4-2;C9IZF9;F8WEQ7;F8WBR8;F8WDK9	Q8WUM4	Programmed cell death 6-interacting protein (PDCD6-interacting protein) (ALG-2-interacting protein 1) (ALG-2-interacting protein X) (Hp95)	PDCD6IP AIP1 ALIX KIAA1375		1.9074	2.32363e-09
Q8WVC2;P63220;Q9BYK1;Q9BYK2	Q8WVC2	40S ribosomal protein S21	RPS21		2.48341	0.16053
Q8WVQ1;Q8WVQ1-2;K7EN15	Q8WVQ1	Soluble calcium-activated nucleotidase 1 (SCAN-1) (EC 3.6.1.6) (Apyrase homolog) (Putative MAPK-activating protein PM09) (Putative NF-kappa-B-activating protein 107)	CANT1 SHAPY	yes	0.418622	3.40756e-09
Q8WVY7	Q8WVY7	Ubiquitin-like domain-containing CTD phosphatase 1 (EC 3.1.3.16) (Nuclear proteasome inhibitor UBLCP1)	UBLCP1		1.38373	0.47442
Q8WW12;Q8WW12-2;Q8WW12-3;G5E9V9	Q8WW12	PEST proteolytic signal-containing nuclear protein (PCNP) (PEST-containing nuclear protein)	PCNP		1.39555	0.590647
Q8WWM7-6;Q8WWM7-8;Q8WWM7-5;Q8WWM7-4;Q8WWM7-2;Q63ZY4;Q8WWM7;Q8WWM7-3;H3BUF6	Q8WWM7	Ataxin-2-like protein (Ataxin-2 domain protein) (Ataxin-2-related protein)	ATXN2L A2D A2LG A2LP A2RP	yes	2.32312	NA
Q8WX77	Q8WX77	Insulin-like growth factor-binding protein-like 1 (IGFBP-related protein 10) (Insulin-like growth factor-binding-related protein 4) (IGFBP-rP4)	IGFBPL1 IGFBPRP4	yes	0.480389	0.0076347
Q8WX93-7;Q8WX93-4;Q8WX93-8;Q8WX93-3;Q8WX93-2;Q8WX93-9;Q8WX93-5;Q8WX93;H0YA05;Q86TC9-2;Q86TC9;F5GWA6	Q8WX93	Palladin (SIH002) (Sarcoma antigen NY-SAR-77)	PALLD KIAA0992 CGI-151		1.05366	0.822422
Q8WXF1-2;Q8WXF1	Q8WXF1	Paraspeckle component 1 (Paraspeckle protein 1)	PSPC1 PSP1		1.29118	NA
Q8WXX5	Q8WXX5	DnaJ homolog subfamily C member 9 (DnaJ protein SB73)	DNAJC9		1.02541	0.980917
Q8WZ42-2;Q8WZ42;Q8WZ42-8;Q8WZ42-12;Q8WZ42-5;Q8WZ42-11;Q8WZ42-4;Q8WZ42-7;Q8WZ42-3;Q8WZ42-10;Q8WZ42-9	Q8WZ42	Titin (EC 2.7.11.1) (Connectin) (Rhabdomyosarcoma antigen MU-RMS-40.14)	TTN		1.96155	0.6116
Q8WZ82	Q8WZ82	Ovarian cancer-associated gene 2 protein	OVCA2		1.34637	0.111256
Q8WZA9;M0QZP8	Q8WZA9	Immunity-related GTPase family Q protein	IRGQ IRGQ1 FKSG27		2.24301	NA
Q92187;Q92187-2	Q92187	CMP-N-acetylneuraminate-poly-alpha-2,8-sialyltransferase (EC 2.4.99.-) (Alpha-2,8-sialyltransferase 8D) (Polysialyltransferase-1) (Sialyltransferase 8D) (SIAT8-D) (Sialyltransferase St8Sia IV) (ST8SiaIV)	ST8SIA4 PST PST1 SIAT8D	yes	0.406003	0.185599
Q92466-2;Q92466;Q92466-3;Q92466-5;Q92466-4	Q92466	DNA damage-binding protein 2 (DDB p48 subunit) (DDBb) (Damage-specific DNA-binding protein 2) (UV-damaged DNA-binding protein 2) (UV-DDB 2)	DDB2		2.36483	0.642939
	Q92499	ATP-dependent RNA helicase DDX1 (EC 3.6.4.13) (DEAD box protein 1) (DEAD box protein retinoblastoma) (DBP-RB)	DDX1		5.82198	7.34861e-05
Q92520;C9JP35;C9JMN4;C9J2R0	Q92520	Protein FAM3C (Interleukin-like EMT inducer)	FAM3C ILEI GS3786	yes	0.358723	0.00323031
Q92598-2;Q92598-3;Q92598;B4DYH1;B4DY72;Q5TBM3	Q92598	Heat shock protein 105 kDa (Antigen NY-CO-25) (Heat shock 110 kDa protein)	HSPH1 HSP105 HSP110 KIAA0201		1.21893	0.0845021
Q92673;E9PS32;E9PP43;E9PPB3;E9PKB0	Q92673	Sortilin-related receptor (Low-density lipoprotein receptor relative with 11 ligand-binding repeats) (LDLR relative with 11 ligand-binding repeats) (LR11) (SorLA-1) (Sorting protein-related receptor containing LDLR class A repeats) (SorLA)	SORL1 C11orf32	yes	0.495291	0.000138172
Q92688-2;Q92688;Q5T6W8	Q92688	Acidic leucine-rich nuclear phosphoprotein 32 family member B (Acidic protein rich in leucines) (Putative HLA-DR-associated protein I-2) (PHAPI2) (Silver-stainable protein SSP29)	ANP32B APRIL PHAPI2		2.36539	0.000958915
Q92692-2;Q92692;K7EKE8	Q92692	Nectin-2 (Herpes virus entry mediator B) (Herpesvirus entry mediator B) (HveB) (Poliovirus receptor-related protein 2) (CD antigen CD112)	PVRL2 HVEB PRR2	yes	1.27177	0.480995
Q92743;H0Y7G9	Q92743	Serine protease HTRA1 (EC 3.4.21.-) (High-temperature requirement A serine peptidase 1) (L56) (Serine protease 11)	HTRA1 HTRA PRSS11	yes	0.873446	0.755185
Q92747;E9PF58;B4DLQ7;F8WFD3	Q92747	Actin-related protein 2/3 complex subunit 1A (SOP2-like protein)	ARPC1A SOP2L		1.32241	0.593374
Q92783-2;Q92783;B4DZT2;O75886	Q92783	Signal transducing adapter molecule 1 (STAM-1)	STAM STAM1	yes	1.02629	0.959905
Q92804-2;Q92804;K7EPT6;K7ENI1;K7EKB2;K7EL85;K7EN07	Q92804	TATA-binding protein-associated factor 2N (68 kDa TATA-binding protein-associated factor) (TAF(II)68) (TAFII68) (RNA-binding protein 56)	TAF15 RBP56 TAF2N		3.89091	0.00496063
Q92820;E5RGF0	Q92820	Gamma-glutamyl hydrolase (EC 3.4.19.9) (Conjugase) (GH) (Gamma-Glu-X carboxypeptidase)	GGH	yes	0.65708	0.123587
Q92823-3;C9JYY6;Q92823-4;Q92823-6;Q92823-2;F8W775;Q92823;Q92823-5;C9JH43;C9J8B6;C9JF43	Q92823	Neuronal cell adhesion molecule (Nr-CAM) (Neuronal surface protein Bravo) (hBravo) (NgCAM-related cell adhesion molecule) (Ng-CAM-related)	NRCAM KIAA0343	yes	0.825606	0.101267
Q92841-1;Q92841-3;Q92841;H3BLZ8;Q92841-2;C9JMU5;J3KRZ1;G5E9L5	Q92841	Probable ATP-dependent RNA helicase DDX17 (EC 3.6.4.13) (DEAD box protein 17) (DEAD box protein p72) (RNA-dependent helicase p72)	DDX17	yes	1.14121	0.895046
Q92859-3;Q92859-2;B7ZKN0;Q92859;Q59FP8	Q92859	Neogenin (Immunoglobulin superfamily DCC subclass member 2)	NEO1 IGDCC2 NGN	yes	0.729392	0.0497404
Q92896;Q92896-3;Q92896-2;H3BM42;H3BQU9;H3BQT1;H3BRD8	Q92896	Golgi apparatus protein 1 (CFR-1) (Cysteine-rich fibroblast growth factor receptor) (E-selectin ligand 1) (ESL-1) (Golgi sialoglycoprotein MG-160)	GLG1 CFR1 ESL1 MG160	yes	0.64115	0.0222224
Q92905;E5RFS1;E5RG35;E5RK55;E5RHH5	Q92905	COP9 signalosome complex subunit 5 (SGN5) (Signalosome subunit 5) (EC 3.4.-.-) (Jun activation domain-binding protein 1)	COPS5 CSN5 JAB1		1.22895	0.155217
Q92945;M0R0I5;M0QXW7;M0QYH3;M0R3J3	Q92945	Far upstream element-binding protein 2 (FUSE-binding protein 2) (KH type-splicing regulatory protein) (KSRP) (p75)	KHSRP FUBP2		2.09372	0.363723
Q92973-2;Q92973;Q92973-3;E5RI07;O14787-2;O14787;B4DSC0;E7EW37;J3KPU5;K7ENW1;K7ESC1	Q92973	Transportin-1 (Importin beta-2) (Karyopherin beta-2) (M9 region interaction protein) (MIP)	TNPO1 KPNB2 MIP1 TRN		1.90168	0.000261171
Q92979	Q92979	Ribosomal RNA small subunit methyltransferase NEP1 (EC 2.1.1.-) (18S rRNA (pseudouridine(1248)-N1)-methyltransferase) (18S rRNA Psi1248 methyltransferase) (Nucleolar protein EMG1 homolog) (Protein C2f) (Ribosome biogenesis protein NEP1)	EMG1 C2F		0.506207	NA
Q93008-1;Q93008;E9PFG1;O00507-2	Q93008	Probable ubiquitin carboxyl-terminal hydrolase FAF-X (EC 3.4.19.12) (Deubiquitinating enzyme FAF-X) (Fat facets in mammals) (hFAM) (Fat facets protein-related, X-linked) (Ubiquitin thioesterase FAF-X) (Ubiquitin-specific protease 9, X chromosome) (Ubiquitin-specific-processing protease FAF-X)	USP9X DFFRX FAM USP9		0.825466	0.429048
Q93009;F5H8E5;B7Z815;H3BND8;F5H2X1;I3L2D8;H3BMF6	Q93009	Ubiquitin carboxyl-terminal hydrolase 7 (EC 3.4.19.12) (Deubiquitinating enzyme 7) (Herpesvirus-associated ubiquitin-specific protease) (Ubiquitin thioesterase 7) (Ubiquitin-specific-processing protease 7)	USP7 HAUSP		1.28523	0.300904
Q93052;C9JUT4;C9JXK9;C9JE51;C9J2R5;C9JIY7;C9JT42;C9J3U9;C9J1K7;C9J5C8;C9J4E3	Q93052	Lipoma-preferred partner (LIM domain-containing preferred translocation partner in lipoma)	LPP	yes	1.33383	0.29059
Q93063;Q93063-2;Q93063-3;E9PNL9	Q93063	Exostosin-2 (EC 2.4.1.224) (EC 2.4.1.225) (Glucuronosyl-N-acetylglucosaminyl-proteoglycan/N-acetylglucosaminyl-proteoglycan 4-alpha-N-acetylglucosaminyltransferase) (Multiple exostoses protein 2) (Putative tumor suppressor protein EXT2)	EXT2	yes	0.548255	0.029911
Q93077;Q7L7L0;P04908	Q93077	Histone H2A type 1-C (Histone H2A/l)	HIST1H2AC H2AFL		1.8353	0.143719
Q969H8;M0QXF7;M0QYN0	Q969H8	UPF0556 protein C19orf10 (Interleukin-25) (IL-25) (Stromal cell-derived growth factor SF20)	C19orf10 IL25	yes	0.727656	0.676245
Q969Z4	Q969Z4	Tumor necrosis factor receptor superfamily member 19L (Receptor expressed in lymphoid tissues)	RELT TNFRSF19L	yes	0.51688	NA
Q96A72;A6NEC0;F5H6N1;F5H124	Q96A72	Protein mago nashi homolog 2	MAGOHB MAGOH2		1.73923	0.0116843
Q96AC1-2;H0YJ34;Q96AC1;Q96AC1-3;H0YJB6;G3V3J0	Q96AC1	Fermitin family homolog 2 (Kindlin-2) (Mitogen-inducible gene 2 protein) (MIG-2) (Pleckstrin homology domain-containing family C member 1) (PH domain-containing family C member 1)	FERMT2 KIND2 MIG2 PLEKHC1	yes	1.41468	0.667164
Q96AE4-2;Q96AE4;E9PEB5;B4DT31;C9JSZ1;Q96I24-2;Q96I24;M0R251;M0QYG1;M0R263;M0R0C6	Q96AE4	Far upstream element-binding protein 1 (FBP) (FUSE-binding protein 1) (DNA helicase V) (hDH V)	FUBP1		3.08843	0.00495578
Q96AG4	Q96AG4	Leucine-rich repeat-containing protein 59 (Ribosome-binding protein p34) (p34)	LRRC59 PRO1855	yes	3.69301	0.00301858
Q96B54;M0QXZ5	Q96B54	Zinc finger protein 428 (Enzyme-like protein PIT13)	ZNF428 C19orf37		1.10284	0.672451
Q96B60;P21589-2;P21589	Q96B60	5'-nucleotidase (5'-nucleotidase, ecto (CD73), isoform CRA_c) (NT5E protein)	NT5E hCG_401111	yes	0.760431	NA
Q96C19;H0Y4Y4	Q96C19	EF-hand domain-containing protein D2 (Swiprosin-1)	EFHD2 SWS1	yes	0.648029	NA
Q96C23;B8ZZ75;F8WB82;H7C320;H7C1B5	Q96C23	Aldose 1-epimerase (EC 5.1.3.3) (Galactose mutarotase)	GALM BLOCK25		1.13175	0.679096
Q96C86	Q96C86	m7GpppX diphosphatase (EC 3.6.1.59) (DCS-1) (Decapping scavenger enzyme) (Hint-related 7meGMP-directed hydrolase) (Histidine triad nucleotide-binding protein 5) (Histidine triad protein member 5) (HINT-5) (Scavenger mRNA-decapping enzyme DcpS)	DCPS DCS1 HINT5 HSPC015		1.60295	0.190443
Q96C90;F5GXC4;F5H2U0;B5MC51;P53671-3	Q96C90	Protein phosphatase 1 regulatory subunit 14B (Phospholipase C-beta-3 neighbouring gene protein)	PPP1R14B PLCB3N PNG		1.65715	0.228291
Q96CN7;E7ENF9;D6RGE2;D6RE73	Q96CN7	Isochorismatase domain-containing protein 1	ISOC1 CGI-111		0.836965	0.378558
Q96CT7;M0R2F5	Q96CT7	Coiled-coil domain-containing protein 124	CCDC124		1.51981	0.185484
Q96CW1-2;Q96CW1;E9PFW3;C9JJ47;C9JTK4;C9JGT8	Q96CW1	AP-2 complex subunit mu (AP-2 mu chain) (Adaptin-mu2) (Adaptor protein complex AP-2 subunit mu) (Adaptor-related protein complex 2 subunit mu) (Clathrin assembly protein complex 2 mu medium chain) (Clathrin coat assembly protein AP50) (Clathrin coat-associated protein AP50) (HA2 50 kDa subunit) (Plasma membrane adaptor AP-2 50 kDa protein)	AP2M1 CLAPM1 KIAA0109	yes	2.62671	0.150046
Q96EK5	Q96EK5	KIF1-binding protein	KIAA1279 KBP		0.931224	0.914291
Q96EK6;G3V5E4;G3V4W4	Q96EK6	Glucosamine 6-phosphate N-acetyltransferase (EC 2.3.1.4) (Phosphoglucosamine acetylase) (Phosphoglucosamine transacetylase)	GNPNAT1 GNA1	yes	2.56734	0.15086
Q96FQ6	Q96FQ6	Protein S100-A16 (Aging-associated gene 13 protein) (Protein S100-F) (S100 calcium-binding protein A16)	S100A16 S100F AAG13		2.14824	0.0870172
Q96FV2;J3QL71;Q96FV2-2;J3QRJ1;J3KT79;J3QR84;J3QQM9;J3KS57	Q96FV2	Secernin-2	SCRN2		1.57683	0.0952306
Q96G03;F5H6V2;E7ENQ8;E9PD70;B4E0G8	Q96G03	Phosphoglucomutase-2 (PGM 2) (EC 5.4.2.2) (Glucose phosphomutase 2) (Phosphodeoxyribomutase) (Phosphopentomutase) (EC 5.4.2.7)	PGM2 MSTP006		1.80878	0.20891
Q96HC4;Q96HC4-4;D6RB78;E9PBF5;F5H7Y0;H0Y8Y3;H0Y929;H0YBI4;Q96HC4-3;F5H0X8;Q96HC4-2;D3YTJ1	Q96HC4	PDZ and LIM domain protein 5 (Enigma homolog) (Enigma-like PDZ and LIM domains protein)	PDLIM5 ENH L9	yes	4.24625	0.00444046
Q96HE7;G3V3E6;G3V2H0;G3V503;G3V5B3	Q96HE7	ERO1-like protein alpha (ERO1-L) (ERO1-L-alpha) (EC 1.8.4.-) (Endoplasmic oxidoreductin-1-like protein) (Oxidoreductin-1-L-alpha)	ERO1L UNQ434/PRO865	yes	0.898954	0.87189
Q96HQ2-2;Q96HQ2	Q96HQ2	CDKN2AIP N-terminal-like protein (CDKN2A-interacting protein N-terminal-like protein)	CDKN2AIPNL		1.24055	NA
Q96IU4;F8W9U3;B4DQI4;Q96IU4-2	Q96IU4	Alpha/beta hydrolase domain-containing protein 14B (Abhydrolase domain-containing protein 14B) (EC 3.-.-.-) (CCG1-interacting factor B)	ABHD14B CIB		1.69391	0.00904405
Q96IZ0;H0YHP5;F8W1M8;H0YI16	Q96IZ0	PRKC apoptosis WT1 regulator protein (Prostate apoptosis response 4 protein) (Par-4)	PAWR PAR4		1.95675	0.398121
Q96JF0-2;Q96JF0	Q96JF0	Beta-galactoside alpha-2,6-sialyltransferase 2 (Alpha 2,6-ST 2) (EC 2.4.99.1) (CMP-N-acetylneuraminate-beta-galactosamide-alpha-2,6-sialyltransferase 2) (ST6Gal II) (ST6GalII) (hST6Gal II) (Sialyltransferase 2)	ST6GAL2 KIAA1877 SIAT2	yes	0.357511	0.294994
Q96JQ0	Q96JQ0	Protocadherin-16 (Cadherin-19) (Cadherin-25) (Fibroblast cadherin-1) (Protein dachsous homolog 1)	DCHS1 CDH19 CDH25 FIB1 KIAA1773 PCDH16	yes	1.62576	0.12249
Q96KB5;B4DX68	Q96KB5	Lymphokine-activated killer T-cell-originated protein kinase (EC 2.7.12.2) (Cancer/testis antigen 84) (CT84) (MAPKK-like protein kinase) (Nori-3) (PDZ-binding kinase) (Spermatogenesis-related protein kinase) (SPK) (T-LAK cell-originated protein kinase)	PBK TOPK		0.850724	NA
Q96KP4;Q96KP4-2;J3QKT2;J3KSV5;J3QR27;J3QLU1;J3QKQ0;J3QRD0;J3QRA8;J3QQN6;J3QL02;J3KSS4;J3QRH4;J3KRD5;J3QRP4;J3KRJ8	Q96KP4	Cytosolic non-specific dipeptidase (EC 3.4.13.18) (CNDP dipeptidase 2) (Glutamate carboxypeptidase-like protein 1) (Peptidase A)	CNDP2 CN2 CPGL PEPA		1.54579	0.000340025
Q96L35;P54760	Q96L35	EPH receptor B4, isoform CRA_b (Ephrin type-B receptor 4) (Receptor protein tyrosine kinase variant EphB4v1)	EPHB4 hCG_20448	yes	1.20134	0.83513
Q96N03	Q96N03	V-set and transmembrane domain-containing protein 2-like protein	VSTM2L C20orf102	yes	0.129411	NA
Q96P70	Q96P70	Importin-9 (Imp9) (Ran-binding protein 9) (RanBP9)	IPO9 IMP9 KIAA1192 RANBP9 HSPC273	yes	1.27635	0.345712
Q96PD2;Q96PD2-2;C9JIW6	Q96PD2	Discoidin, CUB and LCCL domain-containing protein 2 (CUB, LCCL and coagulation factor V/VIII-homology domains protein 1) (Endothelial and smooth muscle cell-derived neuropilin-like protein)	DCBLD2 CLCP1 ESDN	yes	0.897072	0.576657
Q96Q11-2;Q96Q11;C9JRS7	Q96Q11	CCA tRNA nucleotidyltransferase 1, mitochondrial (EC 2.7.7.72) (Mitochondrial tRNA nucleotidyl transferase, CCA-adding) (mt CCA-adding enzyme) (mt tRNA CCA-diphosphorylase) (mt tRNA CCA-pyrophosphorylase) (mt tRNA adenylyltransferase)	TRNT1 CGI-47		3.35094	NA
Q96QK1;I3L4S0;I3L4P4	Q96QK1	Vacuolar protein sorting-associated protein 35 (hVPS35) (Maternal-embryonic 3) (Vesicle protein sorting 35)	VPS35 MEM3 TCCCTA00141	yes	1.84933	0.00305381
Q96RS6;Q96RS6-2;Q96RS6-3;E5RGX7	Q96RS6	NudC domain-containing protein 1 (Chronic myelogenous leukemia tumor antigen 66) (Tumor antigen CML66)	NUDCD1 CML66		1.09801	0.751536
Q96S86;H3BTH8;H3BRY4;H3BT26;Q86UW8	Q96S86	Hyaluronan and proteoglycan link protein 3	HAPLN3 EXLD1 UNQ238/PRO271	yes	0.412091	0.00117907
Q96TA1-2;Q96TA1	Q96TA1	Niban-like protein 1 (Meg-3) (Melanoma invasion by ERK) (MINERVA) (Protein FAM129B)	FAM129B C9orf88	yes	2.09344	7.55652e-05
Q99417	Q99417	C-Myc-binding protein (Associate of Myc 1) (AMY-1)	MYCBP AMY1		2.5697	0.376232
Q99426;K7EP07;Q6FGY5;K7EK42;A8MVD5;K7ELT5;K7ENS2;K7EL99;K7EQH0;K7ER04	Q99426	Tubulin-folding cofactor B (Cytoskeleton-associated protein 1) (Cytoskeleton-associated protein CKAPI) (Tubulin-specific chaperone B)	TBCB CG22 CKAP1		1.03848	0.941698
Q99436;B4E0P1;Q5TBG5	Q99436	Proteasome subunit beta type-7 (EC 3.4.25.1) (Macropain chain Z) (Multicatalytic endopeptidase complex chain Z) (Proteasome subunit Z)	PSMB7 Z		1.08247	0.865222
Q99439-2;B4DDF4;Q99439;B4DUT8;K7ES69;H3BQH0;H3BVI6;H3BTZ5;H3BQR6	Q99439	Calponin-2 (Calponin H2, smooth muscle) (Neutral calponin)	CNN2		2.54136	NA
Q99460-2;Q99460;H7C378;C9J9M4;H7BZR6;F8WCE3	Q99460	26S proteasome non-ATPase regulatory subunit 1 (26S proteasome regulatory subunit RPN2) (26S proteasome regulatory subunit S1) (26S proteasome subunit p112)	PSMD1	yes	1.16848	0.576507
Q99471;H3BPF6;Q99471-3;H3BMQ1;Q99471-2	Q99471	Prefoldin subunit 5 (C-Myc-binding protein Mm-1) (Myc modulator 1)	PFDN5 MM1 PFD5		2.21036	0.000657858
Q99497;K7ELW0;K7EN27	Q99497	Protein DJ-1 (EC 3.4.-.-) (Oncogene DJ1) (Parkinson disease protein 7)	PARK7	yes	1.83494	0.00337201
Q99519;E9PIF4	Q99519	Sialidase-1 (EC 3.2.1.18) (Acetylneuraminyl hydrolase) (G9 sialidase) (Lysosomal sialidase) (N-acetyl-alpha-neuraminidase 1)	NEU1 NANH	yes	0.408711	0.366408
Q99523;Q99523-2	Q99523	Sortilin (100 kDa NT receptor) (Glycoprotein 95) (Gp95) (Neurotensin receptor 3) (NT3) (NTR3)	SORT1	yes	0.553774	0.00329622
Q99536;B0AZP7;B4DPX4;K7ESA3;K7EJM4;K7ERT7;K7ENX2;K7EM19	Q99536	Synaptic vesicle membrane protein VAT-1 homolog (EC 1.-.-.-)	VAT1	yes	2.91588	0.106087
Q99538;Q86TV3;Q86TV2;G3V4E4;G3V2T4;G3V5B2;G3V4P5;H0YJN9;G3V3Z4	Q99538	Legumain (EC 3.4.22.34) (Asparaginyl endopeptidase) (Protease, cysteine 1)	LGMN PRSC1	yes	0.570488	0.000952563
Q99584	Q99584	Protein S100-A13 (S100 calcium-binding protein A13)	S100A13	yes	1.84082	0.485789
Q99598;Q5VVQ1	Q99598	Translin-associated protein X (Translin-associated factor X)	TSNAX TRAX		1.28409	NA
Q99613;H3BRV0;B5ME19;H3BPE4;H3BPE3;H3BTY8	Q99613	Eukaryotic translation initiation factor 3 subunit C (eIF3c) (Eukaryotic translation initiation factor 3 subunit 8) (eIF3 p110)	EIF3C EIF3S8		1.25046	0.35617
Q99614;H0YB37	Q99614	Tetratricopeptide repeat protein 1 (TPR repeat protein 1)	TTC1 TPR1		1.53711	NA
Q99627-2;E9PGT6;Q99627;H7C3S9;B8ZZP3	Q99627	COP9 signalosome complex subunit 8 (SGN8) (Signalosome subunit 8) (COP9 homolog) (hCOP9) (JAB1-containing signalosome subunit 8)	COPS8 CSN8		0.88665	0.319884
Q99650-2;Q99650	Q99650	Oncostatin-M-specific receptor subunit beta (Interleukin-31 receptor subunit beta) (IL-31 receptor subunit beta) (IL-31R subunit beta) (IL-31R-beta) (IL-31RB)	OSMR OSMRB	yes	0.419525	0.0034536
Q99715-4;D6RGG3;Q99715	Q99715	Collagen alpha-1(XII) chain	COL12A1 COL12A1L	yes	0.595985	0.143719
Q99729-3;D6R9P3;D6RD18;Q99729-4;D6RBZ0;Q99729-2;Q99729	Q99729	Heterogeneous nuclear ribonucleoprotein A/B (hnRNP A/B) (APOBEC1-binding protein 1) (ABBP-1)	HNRNPAB ABBP1 HNRPAB		2.12625	6.4651e-05
Q99733;F5HFY4;C9J6D1;C9JZI7;E9PNW0;E9PJJ2;E9PS34;E9PNJ7;E9PKT8;A8MXH2;E9PKI2;E9PP22;C9J1B1;H0YCI4	Q99733	Nucleosome assembly protein 1-like 4 (Nucleosome assembly protein 2) (NAP-2)	NAP1L4 NAP2		1.61505	0.030214
Q99798;A2A274	Q99798	Aconitate hydratase, mitochondrial (Aconitase) (EC 4.2.1.3) (Citrate hydro-lyase)	ACO2		#VALUE!	NA
Q99832;Q99832-3;B8ZZC9;F5GZK5;Q99832-4;B7Z1C9;Q99832-2;F8WAM2;F8WBP8	Q99832	T-complex protein 1 subunit eta (TCP-1-eta) (CCT-eta) (HIV-1 Nef-interacting protein)	CCT7 CCTH NIP7-1		1.62197	0.00677642
Q99878;Q96KK5;Q9BTM1;Q16777;Q6FI13;P20671;P0C0S8;H0YFX9;Q9BTM1-2;A8MQC5;REV__H0Y672;REV__E7EQ67;REV__H7BY63;REV__Q8NB25-4;REV__Q8NB25-2;REV__Q8NB25-3;REV__Q8NB25	Q99878	Histone H2A type 1-J (Histone H2A/e)	HIST1H2AJ H2AFE		4.51509	0.00653117
Q99880;Q99879;Q99877;Q93079;Q5QNW6;P62807;P58876;Q5QNW6-2;P57053;O60814;B4DR52;Q96A08	Q99880	Histone H2B type 1-L (Histone H2B.c) (H2B/c)	HIST1H2BL H2BFC		0.896313	0.933013
Q99985;F5H1Z7;B4DRL8	Q99985	Semaphorin-3C (Semaphorin-E) (Sema E)	SEMA3C SEMAE	yes	0.730222	0.167189
Q9BQ67;M0QX71	Q9BQ67	Glutamate-rich WD repeat-containing protein 1	GRWD1 GRWD KIAA1942 WDR28		0.851213	NA
Q9BQA1;H0Y711;B4DP38	Q9BQA1	Methylosome protein 50 (MEP-50) (Androgen receptor cofactor p44) (WD repeat-containing protein 77) (p44/Mep50)	WDR77 MEP50 WD45 HKMT1069 Nbla10071		1.15107	0.602623
Q9BR76;F5H390;E7EW44;F5H0D2;A9Z1Z3-3;A9Z1Z3	Q9BR76	Coronin-1B (Coronin-2)	CORO1B		1.41457	0.162953
Q9BRA2;I3L0K2;I3L3M7;I3L2R6	Q9BRA2	Thioredoxin domain-containing protein 17 (14 kDa thioredoxin-related protein) (TRP14) (Protein 42-9-9) (Thioredoxin-like protein 5)	TXNDC17 TXNL5		1.06434	0.796843
Q9BRF8;Q9BRF8-2;B4DQ68	Q9BRF8	Serine/threonine-protein phosphatase CPPED1 (EC 3.1.3.16) (Calcineurin-like phosphoesterase domain-containing protein 1) (Complete S-transactivated protein 1)	CPPED1 CSTP1		1.14534	0.699293
Q9BRK5;Q9BRK5-6;Q9BRK5-4;Q9BRK5-3;G3V1E2;H0Y3T6;Q9BRK5-2;Q9BRK5-5	Q9BRK5	45 kDa calcium-binding protein (Cab45) (Stromal cell-derived factor 4) (SDF-4)	SDF4 CAB45 PSEC0034	yes	0.553348	0.00686688
Q9BRP8-2;Q9BRP8	Q9BRP8	Partner of Y14 and mago (Protein wibg homolog)	WIBG PYM		1.12511	0.50841
Q9BS26	Q9BS26	Endoplasmic reticulum resident protein 44 (ER protein 44) (ERp44) (Thioredoxin domain-containing protein 4)	ERP44 KIAA0573 TXNDC4 UNQ532/PRO1075	yes	0.670966	0.480995
Q9BS40	Q9BS40	Latexin (Endogenous carboxypeptidase inhibitor) (ECI) (Protein MUM) (Tissue carboxypeptidase inhibitor) (TCI)	LXN		2.52869	0.16053
Q9BSJ8;Q9BSJ8-2	Q9BSJ8	Extended synaptotagmin-1 (E-Syt1) (Membrane-bound C2 domain-containing protein)	ESYT1 FAM62A KIAA0747 MBC2	yes	7.37281	NA
Q9BTY2;Q7Z6V2;Q7Z6V1	Q9BTY2	Plasma alpha-L-fucosidase (EC 3.2.1.51) (Alpha-L-fucoside fucohydrolase 2) (Alpha-L-fucosidase 2)	FUCA2 PSEC0151 UNQ227/PRO260	yes	0.527752	0.000852743
Q9BUJ2-4;B7Z4B8;Q9BUJ2-2;Q9BUJ2;M0R3F1;Q9BUJ2-3;M0QYZ0;M0R203;M0QYM5;M0QZV6;M0R0K8;M0QYI8;Q9BUJ2-5	Q9BUJ2	Heterogeneous nuclear ribonucleoprotein U-like protein 1 (Adenovirus early region 1B-associated protein 5) (E1B-55 kDa-associated protein 5) (E1B-AP5)	HNRNPUL1 E1BAP5 HNRPUL1		2.04602	0.118002
Q9BV20;K7EM59;Q9BV20-2	Q9BV20	Methylthioribose-1-phosphate isomerase (M1Pi) (MTR-1-P isomerase) (EC 5.3.1.23) (Mediator of RhoA-dependent invasion) (S-methyl-5-thioribose-1-phosphate isomerase) (Translation initiation factor eIF-2B subunit alpha/beta/delta-like protein)	MRI1 MRDI UNQ6390/PRO21135	yes	1.12832	0.824449
Q9BV57;H7C382;Q9BV57-2	Q9BV57	1,2-dihydroxy-3-keto-5-methylthiopentene dioxygenase (EC 1.13.11.54) (Acireductone dioxygenase (Fe(2+)-requiring)) (ARD) (Fe-ARD) (Membrane-type 1 matrix metalloproteinase cytoplasmic tail-binding protein 1) (MTCBP-1) (Submergence-induced protein-like factor) (Sip-L)	ADI1 MTCBP1 HMFT1638	yes	1.04523	0.932355
Q9BVG4;A6NDF3	Q9BVG4	Protein PBDC1 (Polysaccharide biosynthesis domain-containing protein 1)	PBDC1 CXorf26		1.85219	NA
Q9BWD1;B7Z233	Q9BWD1	Acetyl-CoA acetyltransferase, cytosolic (EC 2.3.1.9) (Acetyl-CoA transferase-like protein) (Cytosolic acetoacetyl-CoA thiolase)	ACAT2 ACTL		2.35804	0.108847
Q9BWJ5	Q9BWJ5	Splicing factor 3B subunit 5 (SF3b5) (Pre-mRNA-splicing factor SF3b 10 kDa subunit)	SF3B5 SF3B10		1.3628	0.376232
Q9BWS9;J3KNL3;Q9BWS9-3;Q9BWS9-2;E9PPA0;E9PI70;E9PIP0;E9PRL3;E9PPH0;H0YC89;H0YCC4;E9PKF1;H0YDL6;H0YEA3	Q9BWS9	Chitinase domain-containing protein 1 (Stabilin-1-interacting chitinase-like protein) (SI-CLP)	CHID1 GL008 PSEC0104 SB139	yes	0.547792	0.0103255
Q9BX68	Q9BX68	Histidine triad nucleotide-binding protein 2, mitochondrial (HINT-2) (EC 3.-.-.-) (HINT-3) (HIT-17kDa) (PKCI-1-related HIT protein)	HINT2	yes	#VALUE!	NA
Q9BXJ4-3;Q9BXJ4;E9PGA6;Q9BXJ4-2	Q9BXJ4	Complement C1q tumor necrosis factor-related protein 3 (Collagenous repeat-containing sequence 26 kDa protein) (CORS26) (Secretory protein CORS26)	C1QTNF3 CTRP3 UNQ753/PRO1484	yes	0.926492	0.799556
Q9BXJ9;Q9BXJ9-4;Q6N069-5;Q6N069-4;Q6N069-3;Q6N069-2;Q6N069	Q9BXJ9	N-alpha-acetyltransferase 15, NatA auxiliary subunit (Gastric cancer antigen Ga19) (N-terminal acetyltransferase) (NMDA receptor-regulated protein 1) (Protein tubedown-1) (Tbdn100)	NAA15 GA19 NARG1 NATH TBDN100	yes	1.65528	0.0315338
Q9BY32;Q9BY32-3;Q9BY32-2	Q9BY32	Inosine triphosphate pyrophosphatase (ITPase) (Inosine triphosphatase) (EC 3.6.1.19) (Non-canonical purine NTP pyrophosphatase) (Non-standard purine NTP pyrophosphatase) (Nucleoside-triphosphate diphosphatase) (Nucleoside-triphosphate pyrophosphatase) (NTPase) (Putative oncogene protein hlc14-06-p)	ITPA C20orf37 My049 OK/SW-cl.9		4.12128	NA
Q9BY67-2;H0YGA7;Q9BY67;F5H0J4;H1ZZW1;F5H8J9;F5H0H5;F5H125	Q9BY67	Cell adhesion molecule 1 (Immunoglobulin superfamily member 4) (IgSF4) (Nectin-like protein 2) (NECL-2) (Spermatogenic immunoglobulin superfamily) (SgIgSF) (Synaptic cell adhesion molecule) (SynCAM) (Tumor suppressor in lung cancer 1) (TSLC-1)	CADM1 IGSF4 IGSF4A NECL2 SYNCAM TSLC1	yes	1.06998	0.80666
Q9BYN0	Q9BYN0	Sulfiredoxin-1 (EC 1.8.98.2)	SRXN1 C20orf139 SRX		3.5869	0.204974
Q9BYT8;E9PCB6;H0YAK4;H0YAF7	Q9BYT8	Neurolysin, mitochondrial (EC 3.4.24.16) (Angiotensin-binding protein) (Microsomal endopeptidase) (MEP) (Mitochondrial oligopeptidase M) (Neurotensin endopeptidase)	NLN AGTBP KIAA1226	yes	1.75092	0.145794
Q9BYZ2	Q9BYZ2	L-lactate dehydrogenase A-like 6B (EC 1.1.1.27)	LDHAL6B LDHAL6 LDHL		0.104079	0.0627109
Q9BZM5;Q6H3X3-2;C9JAK3;Q5VY80;Q6H3X3	Q9BZM5	NKG2D ligand 2 (N2DL-2) (NKG2DL2) (ALCAN-alpha) (Retinoic acid early transcript 1H) (UL16-binding protein 2)	ULBP2 N2DL2 RAET1H UNQ463/PRO791	yes	0.737227	0.208297
Q9BZZ5-2;G3V1C3;Q9BZZ5;Q9BZZ5-5;Q9BZZ5-3;Q9BZZ5-1;B4E283;E9PQK6;H0YER7	Q9BZZ5	Apoptosis inhibitor 5 (API-5) (Antiapoptosis clone 11 protein) (AAC-11) (Cell migration-inducing gene 8 protein) (Fibroblast growth factor 2-interacting factor) (FIF) (Protein XAGL)	API5 MIG8		1.79488	0.400662
Q9C005;B4DIS3	Q9C005	Protein dpy-30 homolog (Dpy-30-like protein) (Dpy-30L)	DPY30		1.33886	0.763115
Q9C0B1;F8WCB8	Q9C0B1	Alpha-ketoglutarate-dependent dioxygenase FTO (EC 1.14.11.-) (Fat mass and obesity-associated protein)	FTO KIAA1752		1.34187	0.791464
Q9C0C2;Q9C0C2-2;E9PKK0	Q9C0C2	182 kDa tankyrase-1-binding protein	TNKS1BP1 KIAA1741 TAB182		1.44973	0.101348
Q9C0C9;K7EQ12;K7ES11	Q9C0C9	E2/E3 hybrid ubiquitin-protein ligase UBE2O (EC 6.3.2.-) (EC 6.3.2.19) (Ubiquitin carrier protein O) (Ubiquitin-conjugating enzyme E2 O) (Ubiquitin-conjugating enzyme E2 of 230 kDa) (Ubiquitin-conjugating enzyme E2-230K) (Ubiquitin-protein ligase O)	UBE2O KIAA1734		1.58684	0.187381
Q9GZL7	Q9GZL7	Ribosome biogenesis protein WDR12 (WD repeat-containing protein 12)	WDR12		1.35358	NA
Q9GZP0;Q9GZP0-2;H0YD37	Q9GZP0	Platelet-derived growth factor D (PDGF-D) (Iris-expressed growth factor) (Spinal cord-derived growth factor B) (SCDGF-B) [Cleaved into: Platelet-derived growth factor D, latent form (PDGFD latent form); Platelet-derived growth factor D, receptor-binding form (PDGFD receptor-binding form)]	PDGFD IEGF SCDGFB MSTP036 UNQ1899/PRO4345	yes	0.352928	2.63985e-12
Q9GZP4-2;Q9GZP4	Q9GZP4	PITH domain-containing protein 1	PITHD1 C1orf128 AD039 HT014 PP603		1.36389	0.332044
Q9GZT8-2;Q9GZT8;E7EXA3;Q9GZT8-3;B8ZZI0;C9JN42	Q9GZT8	Putative GTP cyclohydrolase 1 type 2 NIF3L1 (EC 3.5.4.16) (Amyotrophic lateral sclerosis 2 chromosomal region candidate gene 1 protein) (GTP cyclohydrolase I) (NIF3-like protein 1)	NIF3L1 ALS2CR1 MDS015 My018		1.42685	NA
Q9GZX9;J3QS03;Q9GZX9-2	Q9GZX9	Twisted gastrulation protein homolog 1	TWSG1 TSG PSEC0250	yes	0.311662	0.00474994
Q9H074;D6REB4;A6NKV8;Q9H074-2;D6RJF2;D6R9H8;D6RJ02	Q9H074	Polyadenylate-binding protein-interacting protein 1 (PABP-interacting protein 1) (PAIP-1) (Poly(A)-binding protein-interacting protein 1)	PAIP1		1.07295	0.890813
Q9H0D6-2;B4DZC3;Q9H0D6	Q9H0D6	5'-3' exoribonuclease 2 (EC 3.1.13.-) (DHM1-like protein) (DHP protein)	XRN2		2.07299	0.00180296
Q9H0E2;E7EN89;E9PP67;E9PQ25;B3KXC6;F2Z2Y8;B3KR28;E9PNS3	Q9H0E2	Toll-interacting protein	TOLLIP		0.89812	0.72912
Q9H0H5;F8W1E5;F8VRD2	Q9H0H5	Rac GTPase-activating protein 1 (Male germ cell RacGap) (MgcRacGAP) (Protein CYK4 homolog) (CYK4) (HsCYK-4)	RACGAP1 KIAA1478 MGCRACGAP	yes	0.536292	0.343112
Q9H173;D6REA1;D6RIU8;D6RG16;D6RBP7;D6RAI3	Q9H173	Nucleotide exchange factor SIL1 (BiP-associated protein) (BAP)	SIL1 UNQ545/PRO836	yes	0.654623	0.572609
Q9H1B5;Q9H1B5-2;B4DT06;H0YB00	Q9H1B5	Xylosyltransferase 2 (EC 2.4.2.26) (Peptide O-xylosyltransferase 1) (Xylosyltransferase II) (XT-II) (XylT-II)	XYLT2 XT2 UNQ3058/PRO9878	yes	0.291997	0.00306652
Q9H1B7;Q7Z5L9-3;Q7Z5L9-2;Q7Z5L9	Q9H1B7	Interferon regulatory factor 2-binding protein-like (Enhanced at puberty protein 1)	IRF2BPL C14orf4 EAP1 KIAA1865 My039		0.729784	NA
Q9H1E3;Q9H1E3-2	Q9H1E3	Nuclear ubiquitous casein and cyclin-dependent kinase substrate 1 (P1)	NUCKS1 NUCKS JC7		3.03437	0.000750318
Q9H299;Q5T123	Q9H299	SH3 domain-binding glutamic acid-rich-like protein 3 (SH3 domain-binding protein 1) (SH3BP-1)	SH3BGRL3 P1725		1.85267	0.642654
Q9H2H8;H7BZ14;B8ZZ77;Q9H2H8-2;C9K058	Q9H2H8	Peptidyl-prolyl cis-trans isomerase-like 3 (PPIase) (EC 5.2.1.8) (Cyclophilin J) (CyPJ) (Cyclophilin-like protein PPIL3) (Rotamase PPIL3)	PPIL3		1.91682	0.0420005
Q9H2T7;H0YBY7;H0YBM6;Q8IU74;Q8IVM9	Q9H2T7	Ran-binding protein 17	RANBP17		0.516084	0.434836
Q9H2U1-3;Q9H2U1-2;F5GZS0;Q9H2U1;E7EWK3	Q9H2U1	ATP-dependent RNA helicase DHX36 (EC 3.6.4.12) (EC 3.6.4.13) (DEAH box protein 36) (G4-resolvase 1) (G4R1) (MLE-like protein 1) (RNA helicase associated with AU-rich element ARE)	DHX36 DDX36 KIAA1488 MLEL1 RHAU	yes	1.5793	0.282875
Q9H2U2-3;Q9H2U2;Q9H2U2-2;D6R967;B4DFH3;H0Y9D8;Q9H2U2-6;E2QRM6;D6RGI1;D6RAD3;Q9H2U2-4;D6RGV9	Q9H2U2	Inorganic pyrophosphatase 2, mitochondrial (EC 3.6.1.1) (Pyrophosphatase SID6-306) (Pyrophosphate phospho-hydrolase 2) (PPase 2)	PPA2 HSPC124		#VALUE!	NA
Q9H3K6;Q9H3K6-2;H3BV85;H3BTW0;H3BVE0	Q9H3K6	BolA-like protein 2	BOLA2 BOLA2A My016; BOLA2B		2.01539	0.0655214
Q9H3P7	Q9H3P7	Golgi resident protein GCP60 (Acyl-CoA-binding domain-containing protein 3) (Golgi complex-associated protein 1) (GOCAP1) (Golgi phosphoprotein 1) (GOLPH1) (PBR- and PKA-associated protein 7) (Peripheral benzodiazepine receptor-associated protein PAP7)	ACBD3 GCP60 GOCAP1 GOLPH1	yes	0.913847	0.557595
Q9H444	Q9H444	Charged multivesicular body protein 4b (Chromatin-modifying protein 4b) (CHMP4b) (SNF7 homolog associated with Alix 1) (SNF7-2) (hSnf7-2) (Vacuolar protein sorting-associated protein 32-2) (Vps32-2) (hVps32-2)	CHMP4B C20orf178 SHAX1	yes	2.02192	0.0439148
Q9H488;Q9H488-2	Q9H488	GDP-fucose protein O-fucosyltransferase 1 (EC 2.4.1.221) (Peptide-O-fucosyltransferase 1) (O-FucT-1)	POFUT1 FUT12 KIAA0180	yes	1.0566	NA
Q9H4A4;A6NKB8;C9JMZ3;H7C2T3	Q9H4A4	Aminopeptidase B (AP-B) (EC 3.4.11.6) (Arginine aminopeptidase) (Arginyl aminopeptidase)	RNPEP APB	yes	1.4572	0.0342547
Q9H4M9;C9J2Z4;C9JC03;C9JDQ8;Q9NZN3;C9JIJ3;C9IZH1;Q9H223	Q9H4M9	EH domain-containing protein 1 (PAST homolog 1) (hPAST1) (Testilin)	EHD1 PAST PAST1 CDABP0131	yes	2.08509	0.109619
Q9H553-2;Q9H553	Q9H553	Alpha-1,3/1,6-mannosyltransferase ALG2 (EC 2.4.1.132) (EC 2.4.1.257) (Asparagine-linked glycosylation protein 2 homolog) (GDP-Man:Man(1)GlcNAc(2)-PP-Dol alpha-1,3-mannosyltransferase) (GDP-Man:Man(1)GlcNAc(2)-PP-dolichol mannosyltransferase) (GDP-Man:Man(2)GlcNAc(2)-PP-Dol alpha-1,6-mannosyltransferase)	ALG2 UNQ666/PRO1298	yes	2.8971	NA
Q9H6S3;B7ZKL3;Q9H6S3-2	Q9H6S3	Epidermal growth factor receptor kinase substrate 8-like protein 2 (EPS8-like protein 2) (Epidermal growth factor receptor pathway substrate 8-related protein 2) (EPS8-related protein 2)	EPS8L2 EPS8R2 PP13181		1.63188	0.208374
Q9H6X2-3;Q9H6X2-4;Q9H6X2-2;Q9H6X2;H0YC24	Q9H6X2	Anthrax toxin receptor 1 (Tumor endothelial marker 8)	ANTXR1 ATR TEM8	yes	0.678774	0.858567
Q9H773;H3BSA6;H3BPN2	Q9H773	dCTP pyrophosphatase 1 (EC 3.6.1.12) (Deoxycytidine-triphosphatase 1) (dCTPase 1) (RS21C6) (XTP3-transactivated gene A protein)	DCTPP1 XTP3TPA CDA03		1.99597	0.00904866
Q9H814	Q9H814	Phosphorylated adapter RNA export protein (RNA U small nuclear RNA export adapter protein)	PHAX RNUXA		1.28494	NA
Q9H832-2;Q9H832;I3L4C5;I3L286	Q9H832	Ubiquitin-conjugating enzyme E2 Z (EC 6.3.2.19) (Uba6-specific E2 conjugating enzyme 1) (Use1) (Ubiquitin carrier protein Z) (Ubiquitin-protein ligase Z)	UBE2Z HOYS7		1.86279	0.294904
Q9H8S9;Q7L9L4;Q7L9L4-2;D6RCK3;Q9H8S9-2;H7BZ12	Q9H8S9	MOB kinase activator 1A (Mob1 alpha) (Mob1A) (Mob1 homolog 1B) (Mps one binder kinase activator-like 1B)	MOB1A C2orf6 MOB4B MOBK1B MOBKL1B		1.54366	0.558727
Q9H993;F5GZY1	Q9H993	UPF0364 protein C6orf211	C6orf211		1.42581	0.383689
Q9HAT2-2;Q9HAT2	Q9HAT2	Sialate O-acetylesterase (EC 3.1.1.53) (H-Lse) (Sialic acid-specific 9-O-acetylesterase)	SIAE YSG2	yes	0.398274	0.000227282
Q9HAV4	Q9HAV4	Exportin-5 (Exp5) (Ran-binding protein 21)	XPO5 KIAA1291 RANBP21		5.18709	0.518356
Q9HAV5;Q9HAV5-3;Q9HAV5-2	Q9HAV5	Tumor necrosis factor receptor superfamily member 27 (X-linked ectodysplasin-A2 receptor) (EDA-A2 receptor)	EDA2R TNFRSF27 XEDAR UNQ2448/PRO5727/PRO34080	yes	0.394788	0.247569
Q9HB07;F8VQQ3;F8VR84;H3BPH3	Q9HB07	UPF0160 protein MYG1, mitochondrial	C12orf10		2.09426	0.0166555
Q9HB63-3;Q9HB63;Q9HB63-2;F8W0I7	Q9HB63	Netrin-4 (Beta-netrin) (Hepar-derived netrin-like protein)	NTN4	yes	0.461845	5.48044e-06
Q9HB71;Q5R370;B2ZWH1;Q9HB71-2	Q9HB71	Calcyclin-binding protein (CacyBP) (hCacyBP) (S100A6-binding protein) (Siah-interacting protein)	CACYBP S100A6BP SIP PNAS-107		2.50048	0.00901116
Q9HBR0;H0YF92;I3L0Q8;Q9HBR0-3	Q9HBR0	Putative sodium-coupled neutral amino acid transporter 10 (Solute carrier family 38 member 10)	SLC38A10 PP1744	yes	0.461939	0.0244377
Q9HC35;B5MBZ0;B5MCW9;F2Z2B5	Q9HC35	Echinoderm microtubule-associated protein-like 4 (EMAP-4) (Restrictedly overexpressed proliferation-associated protein) (Ropp 120)	EML4 C2orf2 EMAPL4		1.14468	0.415245
Q9HC38-2;Q9HC38;I3L3Q4;B7Z403;Q9HC38-3;I3L1I0;I3L1F4;I3NI27;I3NI24;I3L2C2;I3L277	Q9HC38	Glyoxalase domain-containing protein 4	GLOD4 C17orf25 CGI-150 My027		1.77601	0.0123925
Q9HC84;E9PBJ0;Q02817	Q9HC84	Mucin-5B (MUC-5B) (Cervical mucin) (High molecular weight salivary mucin MG1) (Mucin-5 subtype B, tracheobronchial) (Sublingual gland mucin)	MUC5B MUC5	yes	0.393071	3.26504e-10
Q9HCN4-3;Q9HCN4-2;Q9HCN4-4;Q9HCN4;B4DQM4	Q9HCN4	GPN-loop GTPase 1 (EC 3.6.5.-) (MBD2-interacting protein) (MBDin) (RNAPII-associated protein 4) (XPA-binding protein 1)	GPN1 MBDIN RPAP4 XAB1 HUSSY-23		4.57124	NA
Q9HCU4	Q9HCU4	Cadherin EGF LAG seven-pass G-type receptor 2 (Cadherin family member 10) (Epidermal growth factor-like protein 2) (EGF-like protein 2) (Flamingo homolog 3) (Multiple epidermal growth factor-like domains protein 3) (Multiple EGF-like domains protein 3)	CELSR2 CDHF10 EGFL2 KIAA0279 MEGF3	yes	0.788587	NA
Q9HD47-4;Q9HD47-2;Q9HD47-3;Q9HD47	Q9HD47	Ran guanine nucleotide release factor (RanGNRF) (Ran-binding protein MOG1)	RANGRF MOG1 RANGNRF HSPC165 HSPC236 MDS5		2.28501	NA
Q9NP77;Q9NP77-2	Q9NP77	RNA polymerase II subunit A C-terminal domain phosphatase SSU72 (CTD phosphatase SSU72) (EC 3.1.3.16)	SSU72 HSPC182 PNAS-120		1.46894	0.023483
Q9NP84;I3L1J9	Q9NP84	Tumor necrosis factor receptor superfamily member 12A (Fibroblast growth factor-inducible immediate-early response protein 14) (FGF-inducible 14) (Tweak-receptor) (TweakR) (CD antigen CD266)	TNFRSF12A FN14	yes	0.602959	0.227425
Q9NP97;B4DFR2;Q8TF09;B1AKR6;H3BQI1;H3BNG9;H3BPA0;Q9NP97-2;Q7Z4M1	Q9NP97	Dynein light chain roadblock-type 1 (Bithoraxoid-like protein) (BLP) (Dynein light chain 2A, cytoplasmic) (Dynein-associated protein Km23) (Roadblock domain-containing protein 1)	DYNLRB1 BITH DNCL2A DNLC2A ROBLD1 HSPC162		1.28241	0.726895
Q9NPF0-2;Q9NPF0	Q9NPF0	CD320 antigen (8D6 antigen) (FDC-signaling molecule 8D6) (FDC-SM-8D6) (Transcobalamin receptor) (TCblR) (CD antigen CD320)	CD320 8D6A UNQ198/PRO224	yes	0.828847	0.186513
Q9NPH3-3;Q9NPH3-2;Q9NPH3;Q9NPH3-5;C9J1D9;C9J9W1	Q9NPH3	Interleukin-1 receptor accessory protein (IL-1 receptor accessory protein) (IL-1RAcP) (Interleukin-1 receptor 3) (IL-1R-3) (IL-1R3)	IL1RAP C3orf13 IL1R3	yes	0.188499	0.208297
Q9NPR2-2;Q9NPR2;J3KNP4;H0YMZ3;H0YN49;H0YNM2;H0YKP2;H0YMR1;H0YLN3;H0YMD6	Q9NPR2	Semaphorin-4B	SEMA4B KIAA1745 SEMAC UNQ749/PRO1480	yes	0.898727	0.602785
Q9NQ88	Q9NQ88	Fructose-2,6-bisphosphatase TIGAR (EC 3.1.3.46) (TP53-induced glycolysis and apoptosis regulator)	TIGAR C12orf5		2.06302	0.00123761
Q9NQC3-2;F8W914;Q9NQC3-5;Q9NQC3;Q9NQC3-4;F8WAM4;Q9NQC3-3;H7C106;Q9NQC3-6	Q9NQC3	Reticulon-4 (Foocen) (Neurite outgrowth inhibitor) (Nogo protein) (Neuroendocrine-specific protein) (NSP) (Neuroendocrine-specific protein C homolog) (RTN-x) (Reticulon-5)	RTN4 KIAA0886 NOGO My043 SP1507	yes	1.54107	0.33778
Q9NQG5;A2A2M0	Q9NQG5	Regulation of nuclear pre-mRNA domain-containing protein 1B (Cell cycle-related and expression-elevated protein in tumor)	RPRD1B C20orf77 CREPT		#VALUE!	NA
Q9NQP4;E9PQY2	Q9NQP4	Prefoldin subunit 4 (Protein C-1)	PFDN4 PFD4		2.72836	NA
Q9NQR4	Q9NQR4	Omega-amidase NIT2 (EC 3.5.1.3) (Nitrilase homolog 2)	NIT2 CUA002	yes	2.41212	0.000228551
Q9NR30;Q9NR30-2	Q9NR30	Nucleolar RNA helicase 2 (EC 3.6.4.13) (DEAD box protein 21) (Gu-alpha) (Nucleolar RNA helicase Gu) (Nucleolar RNA helicase II) (RH II/Gu)	DDX21		4.43493	NA
Q9NR45;Q5TBR0;Q5TBR1	Q9NR45	Sialic acid synthase (N-acetylneuraminate synthase) (EC 2.5.1.56) (N-acetylneuraminate-9-phosphate synthase) (EC 2.5.1.57) (N-acetylneuraminic acid phosphate synthase) (N-acetylneuraminic acid synthase)	NANS SAS		1.43159	0.470763
Q9NRN5;Q9NRN5-2;Q9NRN5-3	Q9NRN5	Olfactomedin-like protein 3 (HNOEL-iso) (hOLF44)	OLFML3 PSEC0035 PSEC0173 PSEC0244 UNQ663/PRO1294	yes	0.564411	0.130574
Q9NRN7;B4DDW7;E9PNF3;E9PLW6	Q9NRN7	L-aminoadipate-semialdehyde dehydrogenase-phosphopantetheinyl transferase (EC 2.7.8.-) (4'-phosphopantetheinyl transferase) (Alpha-aminoadipic semialdehyde dehydrogenase-phosphopantetheinyl transferase) (AASD-PPT) (LYS5 ortholog)	AASDHPPT CGI-80 HAH-P HSPC223 x0005		1.57617	0.227695
Q9NRX4;Q9NRX4-2	Q9NRX4	14 kDa phosphohistidine phosphatase (EC 3.1.3.-) (Phosphohistidine phosphatase 1) (Protein janus-A homolog)	PHPT1 PHP14 CGI-202 HSPC141		1.44457	0.620298
Q9NSD9;F5H6Y1	Q9NSD9	Phenylalanine--tRNA ligase beta subunit (EC 6.1.1.20) (Phenylalanyl-tRNA synthetase beta subunit) (PheRS)	FARSB FARSLB FRSB HSPC173		3.16205	0.178834
Q9NTK5;J3KQ32;Q9NTK5-2;Q9NTK5-3;C9JTK6;C9JCJ9	Q9NTK5	Obg-like ATPase 1 (DNA damage-regulated overexpressed in cancer 45) (DOC45) (GTP-binding protein 9)	OLA1 GTPBP9 PRO2455 PTD004		2.47997	7.11145e-10
Q9NTM9;Q5TCZ7	Q9NTM9	Copper homeostasis protein cutC homolog	CUTC CGI-32		1.14294	0.311123
Q9NUP9;G3V1D4;H0YI92;H0YIA8;O14910;Q9HAP6	Q9NUP9	Protein lin-7 homolog C (Lin-7C) (Mammalian lin-seven protein 3) (MALS-3) (Vertebrate lin-7 homolog 3) (Veli-3)	LIN7C MALS3 VELI3	yes	1.14234	0.921519
Q9NUQ9;Q9NW21;E5RI16;E5RJL8;E5RJE1;E5RIR8;E5RGI7;Q9H0Q0;E5RK61;E5RFS4;E5RHU5	Q9NUQ9	Protein FAM49B (L1)	FAM49B BM-009		1.49126	0.114869
Q9NVD7;F5H1R9;J3KNQ4;Q9NVD7-2;E9PS97;B7Z952;Q9HBI1-3;Q9HBI1;Q9HBI1-2	Q9NVD7	Alpha-parvin (Actopaxin) (CH-ILKBP) (Calponin-like integrin-linked kinase-binding protein) (Matrix-remodeling-associated protein 2)	PARVA MXRA2	yes	1.31803	0.517742
Q9NVX2;K7ERN7;K7EN33	Q9NVX2	Notchless protein homolog 1	NLE1 HUSSY-07		1.79807	0.450016
H7BXE3;Q9NWH9;H0YLW7;H0YMW8;H0YNF3;H0YMR6;H0YLE6;H0YL55;H7C3F4;A8K5V8	Q9NWH9	SAFB-like transcription modulator (Modulator of estrogen-induced transcription)	SLTM MET	yes	3.3478	NA
Q9NWV4;B1ARP7	Q9NWV4	UPF0587 protein C1orf123	C1orf123		1.64534	0.017017
Q9NWY4	Q9NWY4	UPF0609 protein C4orf27	C4orf27		1.33357	0.825554
Q9NX55;J3QT56;Q9NX55-3	Q9NX55	Huntingtin-interacting protein K (Huntingtin yeast partner K)	HYPK C15orf63 HSPC136		1.70419	0.424171
Q9NXG2;J3KQB0;H3BNW0	Q9NXG2	THUMP domain-containing protein 1	THUMPD1		0.519899	0.726895
Q9NY33;G3V1D3;G3V180;Q9NY33-4;E9PQ14;Q9NY33-2;E9PPK9;E9PNX5;E9PKK8;E9PQF2	Q9NY33	Dipeptidyl peptidase 3 (EC 3.4.14.4) (Dipeptidyl aminopeptidase III) (Dipeptidyl arylamidase III) (Dipeptidyl peptidase III) (DPP III) (Enkephalinase B)	DPP3		1.10483	0.628977
Q9NY97-2;Q9NY97	Q9NY97	N-acetyllactosaminide beta-1,3-N-acetylglucosaminyltransferase 2 (EC 2.4.1.149) (Beta-1,3-N-acetylglucosaminyltransferase 1) (BGnT-1) (Beta-1,3-Gn-T1) (Beta3Gn-T1) (Beta-1,3-galactosyltransferase 7) (Beta-1,3-GalTase 7) (Beta3Gal-T7) (Beta3GalT7) (b3Gal-T7) (Beta-3-Gx-T7) (UDP-Gal:beta-GlcNAc beta-1,3-galactosyltransferase 7) (UDP-GlcNAc:betaGal beta-1,3-N-acetylglucosaminyltransferase 2) (BGnT-2…	B3GNT2 B3GALT7 B3GNT1	yes	0.604249	0.0952306
Q9NYF8-3;E9PK91;Q9NYF8-2;Q9NYF8;E9PK09;Q9NYF8-4;E9PQN2;E9PKI6;E9PJA7;H0YF00;H0YF63	Q9NYF8	Bcl-2-associated transcription factor 1 (Btf)	BCLAF1 BTF KIAA0164		0.835552	NA
Q9NYL9;H0YNJ8;H0YKU1;H0YNU8;G5EA42;Q9NZR1	Q9NYL9	Tropomodulin-3 (Ubiquitous tropomodulin) (U-Tmod)	TMOD3		1.12591	0.751536
Q9NZ08;Q9NZ08-2;D6RAL9;H0Y9X5	Q9NZ08	Endoplasmic reticulum aminopeptidase 1 (EC 3.4.11.-) (ARTS-1) (Adipocyte-derived leucine aminopeptidase) (A-LAP) (Aminopeptidase PILS) (Puromycin-insensitive leucyl-specific aminopeptidase) (PILS-AP) (Type 1 tumor necrosis factor receptor shedding aminopeptidase regulator)	ERAP1 APPILS ARTS1 KIAA0525 UNQ584/PRO1154	yes	0.279793	0.000752236
Q9NZB2-4;Q9NZB2;Q9NZB2-6;H7C0T0;Q9NZB2-2;Q9NZB2-5;Q5T035	Q9NZB2	Constitutive coactivator of PPAR-gamma-like protein 1 (Oxidative stress-associated Src activator) (Protein FAM120A)	FAM120A C9orf10 KIAA0183 OSSA	yes	1.03739	0.878347
Q9NZL4;C9JNI7;Q9NZL4-2;K7EL16;K7EN20;K7ERT9;K7EKM6;K7EMM7	Q9NZL4	Hsp70-binding protein 1 (HspBP1) (Heat shock protein-binding protein 1) (Hsp70-binding protein 2) (HspBP2) (Hsp70-interacting protein 1) (Hsp70-interacting protein 2)	HSPBP1 HSPBP PP1845		1.84787	0.330134
Q9NZL9;Q9NZL9-2;Q9NZL9-4;Q9NZL9-3;H7C0X7;E5RJR3;E5RFS9;Q9NZL9-5	Q9NZL9	Methionine adenosyltransferase 2 subunit beta (Methionine adenosyltransferase II beta) (MAT II beta) (Putative dTDP-4-keto-6-deoxy-D-glucose 4-reductase)	MAT2B TGR MSTP045 Nbla02999 UNQ2435/PRO4995		1.73284	0.0283638
Q9NZM1-4;Q9NZM1-7;Q9NZM1-5;Q9NZM1-6;Q9NZM1-3;C9JCN0;Q9NZM1;F8W8J4;Q9NZM1-8;Q9NZM1-2	Q9NZM1	Myoferlin (Fer-1-like protein 3)	MYOF FER1L3 KIAA1207	yes	3.22117	0.0189422
Q9NZP8;H0YFL7;F5GWF3;F5H2Z5;F5H7C8;F5H6S5	Q9NZP8	Complement C1r subcomponent-like protein (C1r-LP) (C1r-like protein) (EC 3.4.21.-) (C1r-like serine protease analog protein) (CLSPa)	C1RL C1RL1 C1RLP CLSPA	yes	0.426871	0.00138328
Q9NZU0	Q9NZU0	Leucine-rich repeat transmembrane protein FLRT3 (Fibronectin-like domain-containing leucine-rich transmembrane protein 3)	FLRT3 KIAA1469 UNQ856/PRO1865	yes	0.697242	0.0897386
Q9NZU5;B4DG80;C9IYS1;F5GX84;B4DEY6;H7C3D2;F8WB09	Q9NZU5	LIM and cysteine-rich domains protein 1 (Dyxin)	LMCD1		1.93654	0.34676
Q9NZV1;H7C2T6;H7C1Z0	Q9NZV1	Cysteine-rich motor neuron 1 protein (CRIM-1) (Cysteine-rich repeat-containing protein S52) [Cleaved into: Processed cysteine-rich motor neuron 1 protein]	CRIM1 S52 UNQ1886/PRO4330	yes	0.479291	0.000267228
Q9P0L0;Q9P0L0-2;J3QKM9	Q9P0L0	Vesicle-associated membrane protein-associated protein A (VAMP-A) (VAMP-associated protein A) (VAP-A) (33 kDa VAMP-associated protein) (VAP-33)	VAPA VAP33	yes	3.90497	0.163562
Q9P0S2	Q9P0S2	Cytochrome c oxidase assembly protein COX16 homolog, mitochondrial	COX16 C14orf112 HSPC203 PTD019	yes	1.08815	0.945025
Q9P258	Q9P258	Protein RCC2 (RCC1-like protein TD-60) (Telophase disk protein of 60 kDa)	RCC2 KIAA1470 TD60		1.42456	0.0241849
Q9P287;Q9P287-4;Q9P287-3;Q9P287-2;B4E318	Q9P287	BRCA2 and CDKN1A-interacting protein (P21- and CDK-associated protein 1) (Protein TOK-1)	BCCIP TOK1		3.59309	0.00874624
Q9P289-2;Q8NBY1;Q9P289;B4E0Y9;Q5JV98;Q9P289-3;H0Y630;B4DR80;Q9Y6E0-2;Q9Y6E0;Q5JV99;C9JDH9;C9J6L2;C9JCC0;C9J232;H7C279;B7Z9K1;A8K6Z3;O00506	Q9P289	Serine/threonine-protein kinase 26 (EC 2.7.11.1) (MST3 and SOK1-related kinase) (Mammalian STE20-like protein kinase 4) (MST-4) (STE20-like kinase MST4) (Serine/threonine-protein kinase MASK)	STK26 MASK MST4	yes	2.11113	0.653058
Q9P2B2	Q9P2B2	Prostaglandin F2 receptor negative regulator (CD9 partner 1) (CD9P-1) (Glu-Trp-Ile EWI motif-containing protein F) (EWI-F) (Prostaglandin F2-alpha receptor regulatory protein) (Prostaglandin F2-alpha receptor-associated protein) (CD antigen CD315)	PTGFRN CD9P1 EWIF FPRP KIAA1436	yes	0.434219	NA
Q9P2E9-2;Q9P2E9;Q9P2E9-3;F8W7S5;A2A2S5	Q9P2E9	Ribosome-binding protein 1 (180 kDa ribosome receptor homolog) (RRp) (ES/130-related protein) (Ribosome receptor protein)	RRBP1 KIAA1398	yes	1.80629	0.15086
Q9UBB4;Q9UBB4-2;B1AHE3;B1AHE4	Q9UBB4	Ataxin-10 (Brain protein E46 homolog) (Spinocerebellar ataxia type 10 protein)	ATXN10 SCA10		#VALUE!	NA
Q9UBE0;Q9UBE0-2;Q9UBE0-3;B3KNJ4;M0QX65;B4DY66;M0QZS6;M0R054;M0QYM8;M0R286;M0QYP2;M0R375	Q9UBE0	SUMO-activating enzyme subunit 1 (Ubiquitin-like 1-activating enzyme E1A) [Cleaved into: SUMO-activating enzyme subunit 1, N-terminally processed]	SAE1 AOS1 SUA1 UBLE1A		2.26762	0.00121912
Q9UBG0;E7EME3;J3QQZ6	Q9UBG0	C-type mannose receptor 2 (C-type lectin domain family 13 member E) (Endocytic receptor 180) (Macrophage mannose receptor 2) (Urokinase-type plasminogen activator receptor-associated protein) (UPAR-associated protein) (Urokinase receptor-associated protein) (CD antigen CD280)	MRC2 CLEC13E ENDO180 KIAA0709 UPARAP	yes	1.13849	0.481603
Q9UBP4;F6SYF8;E7EUD0;E9PKW6;E9PHY3;E9PKK9	Q9UBP4	Dickkopf-related protein 3 (Dickkopf-3) (Dkk-3) (hDkk-3)	DKK3 REIC UNQ258/PRO295	yes	0.301881	0.000288169
Q9UBQ0;Q9UBQ0-2;H3BLV8;F8VXU5	Q9UBQ0	Vacuolar protein sorting-associated protein 29 (hVPS29) (PEP11 homolog) (Vesicle protein sorting 29)	VPS29 DC15 DC7 MDS007	yes	2.08412	0.0015071
Q9UBQ7;Q5T946	Q9UBQ7	Glyoxylate reductase/hydroxypyruvate reductase (EC 1.1.1.79) (EC 1.1.1.81)	GRHPR GLXR MSTP035		2.52941	0.207304
Q9UBR2	Q9UBR2	Cathepsin Z (EC 3.4.18.1) (Cathepsin P) (Cathepsin X)	CTSZ	yes	0.384394	0.000619551
Q9UBT2;B3KWB9;K7EPL2;K7ESK7;K7ES38	Q9UBT2	SUMO-activating enzyme subunit 2 (EC 6.3.2.-) (Anthracycline-associated resistance ARX) (Ubiquitin-like 1-activating enzyme E1B) (Ubiquitin-like modifier-activating enzyme 2)	UBA2 SAE2 UBLE1B HRIHFB2115		2.00149	0.00734495
Q9UGI8-2;Q9UGI8;B7Z6L5;H7BYK1;F8W7T0	Q9UGI8	Testin (TESS)	TES		1.10554	0.851575
Q9UHC7-3;F5H0I9;Q9UHC7-4;Q9UHC7-2;Q9UHC7	Q9UHC7	E3 ubiquitin-protein ligase makorin-1 (EC 6.3.2.-) (RING finger protein 61)	MKRN1 RNF61		1.07293	NA
Q9UHD1;Q9UHD1-2;E9PPQ5;E9PIZ4;E9PSD5;E9PHZ2;E9PL00	Q9UHD1	Cysteine and histidine-rich domain-containing protein 1 (CHORD domain-containing protein 1) (CHORD-containing protein 1) (CHP-1) (Protein morgana)	CHORDC1 CHP1		2.936	0.000832247
Q9UHD8-7;Q9UHD8-2;Q9UHD8-5;Q9UHD8;Q9UHD8-3;Q9UHD8-4;Q9UHD8-9;Q9UHD8-8;K7EJV0;K7EPY1;K7ENL0;K7EK18;K7EL40;K7ER52;K7EIE4;K7EQD7;K7EJ51;K7ELJ9;K7EIR4;K7EKN4;K7EN52;K7ENQ5;K7EJZ2;K7ER14;K7EJL9	Q9UHD8	Septin-9 (MLL septin-like fusion protein MSF-A) (MLL septin-like fusion protein) (Ovarian/Breast septin) (Ov/Br septin) (Septin D1)	SEPT9 KIAA0991 MSF		2.07496	0.0170033
Q9UHG2;Q9NPY3	Q9UHG2	ProSAAS (Proprotein convertase subtilisin/kexin type 1 inhibitor) (Proprotein convertase 1 inhibitor) (pro-SAAS) [Cleaved into: KEP; Big SAAS (b-SAAS); Little SAAS (l-SAAS) (N-proSAAS); Big PEN-LEN (b-PEN-LEN) (SAAS CT(1-49)); PEN; Little LEN (l-LEN); Big LEN (b-LEN) (SAAS CT(25-40))]	PCSK1N	yes	0.399322	1.05031e-07
Q9UHL4	Q9UHL4	Dipeptidyl peptidase 2 (EC 3.4.14.2) (Dipeptidyl aminopeptidase II) (Dipeptidyl peptidase 7) (Dipeptidyl peptidase II) (DPP II) (Quiescent cell proline dipeptidase)	DPP7 DPP2 QPP	yes	0.404284	0.0566233
Q9UHV9	Q9UHV9	Prefoldin subunit 2	PFDN2 PFD2 HSPC231		2.02731	0.00777183
Q9UHX1-4;Q9UHX1-6;Q9UHX1-3;Q9UHX1-5;Q9UHX1-2;Q9UHX1;E9PQ56;H0YEM1;E9PMU7;E9PN18;E9PL19;H0YCP8	Q9UHX1	Poly(U)-binding-splicing factor PUF60 (60 kDa poly(U)-binding-splicing factor) (FUSE-binding protein-interacting repressor) (FBP-interacting repressor) (Ro-binding protein 1) (RoBP1) (Siah-binding protein 1) (Siah-BP1)	PUF60 FIR ROBPI SIAHBP1		4.01597	0.0192207
Q9UHY1;F8W6G1;C9JHZ6	Q9UHY1	Nuclear receptor-binding protein	NRBP1 BCON3 NRBP	yes	1.67985	0.360681
Q9UHY7-2;D6RA00;Q9UHY7	Q9UHY7	Enolase-phosphatase E1 (EC 3.1.3.77) (2,3-diketo-5-methylthio-1-phosphopentane phosphatase) (MASA homolog)	ENOPH1 MASA MSTP145		0.84128	0.65269
Q9UI42-2;Q9UI42;B7Z5J4;C9J6N7;F8WF19;C9J3P4	Q9UI42	Carboxypeptidase A4 (EC 3.4.17.-) (Carboxypeptidase A3)	CPA4 CPA3 UNQ694/PRO1339	yes	0.631259	0.0882068
Q9UIA9;E9PEN8;E7ESC6;H0YBE1	Q9UIA9	Exportin-7 (Exp7) (Ran-binding protein 16)	XPO7 KIAA0745 RANBP16		#VALUE!	NA
Q9UII2;Q9UII2-3;Q9UII2-2	Q9UII2	ATPase inhibitor, mitochondrial (Inhibitor of F(1)F(o)-ATPase) (IF(1)) (IF1)	ATPIF1 ATPI		0.842387	NA
Q9UIQ6-3;Q9UIQ6-2;Q9UIQ6	Q9UIQ6	Leucyl-cystinyl aminopeptidase (Cystinyl aminopeptidase) (EC 3.4.11.3) (Insulin-regulated membrane aminopeptidase) (Insulin-responsive aminopeptidase) (IRAP) (Oxytocinase) (OTase) (Placental leucine aminopeptidase) (P-LAP) [Cleaved into: Leucyl-cystinyl aminopeptidase, pregnancy serum form]	LNPEP OTASE	yes	0.693981	0.63489
Q9UJU6;B4DEM2;H0Y5J4	Q9UJU6	Drebrin-like protein (Cervical SH3P7) (Cervical mucin-associated protein) (Drebrin-F) (HPK1-interacting protein of 55 kDa) (HIP-55) (SH3 domain-containing protein 7)	DBNL CMAP SH3P7 PP5423	yes	0.917469	0.87003
Q9UKK9;A6NFX8;A6NCQ0;A6NJU6;A6NHE8;H0YEY4;C9JYY9	Q9UKK9	ADP-sugar pyrophosphatase (EC 3.6.1.13) (8-oxo-dGDP phosphatase) (EC 3.6.1.58) (Nucleoside diphosphate-linked moiety X motif 5) (Nudix motif 5) (YSA1H)	NUDT5 HSPC115		1.40526	0.0182139
Q9UKV8-2;Q9UKV8;Q9H9G7-2;Q5TA58;Q9UL18;Q9H9G7;Q9HCK5	Q9UKV8	Protein argonaute-2 (Argonaute2) (hAgo2) (EC 3.1.26.n2) (Argonaute RISC catalytic component 2) (Eukaryotic translation initiation factor 2C 2) (eIF-2C 2) (eIF2C 2) (PAZ Piwi domain protein) (PPD) (Protein slicer)	AGO2 EIF2C2		1.34683	NA
Q9UKY7-2;Q9UKY7;H0Y8K3;D6RFH2;Q9UKY7-3;D6R9V8;D6RAV0;D6RDN0;D6R973	Q9UKY7	Protein CDV3 homolog	CDV3 H41		1.73068	0.0572843
Q9UKZ9;C9JYX9;H7C5D5	Q9UKZ9	Procollagen C-endopeptidase enhancer 2 (Procollagen COOH-terminal proteinase enhancer 2) (PCPE-2) (Procollagen C-proteinase enhancer 2)	PCOLCE2 PCPE2 UNQ250/PRO287	yes	0.441328	0.0615919
Q9UL25	Q9UL25	Ras-related protein Rab-21	RAB21 KIAA0118	yes	0.728468	NA
Q9UL46;H0YM70;H0YKU2	Q9UL46	Proteasome activator complex subunit 2 (11S regulator complex subunit beta) (REG-beta) (Activator of multicatalytic protease subunit 2) (Proteasome activator 28 subunit beta) (PA28b) (PA28beta)	PSME2		2.48582	0.00741578
Q9ULA0;E7ETB3;E7EMB6;B9ZVU2;F8WAN0;C9JBE1;E7EPX3;E5RJ35;E3W974;C9JRG3;C9J1E2	Q9ULA0	Aspartyl aminopeptidase (EC 3.4.11.21)	DNPEP ASPEP DAP		0.985368	0.982622
Q9ULC4;Q9ULC4-3;Q9ULC4-2	Q9ULC4	Malignant T-cell-amplified sequence 1 (MCT-1) (Multiple copies T-cell malignancies)	MCTS1 MCT1		0.208884	NA
Q9ULF5;E7ENT5;E7EV45	Q9ULF5	Zinc transporter ZIP10 (Solute carrier family 39 member 10) (Zrt- and Irt-like protein 10) (ZIP-10)	SLC39A10 KIAA1265 ZIP10	yes	0.647268	0.185599
Q9ULV4;A7MAP0;A7MAP1;B4E3S0;H0YHL7;F8W1H8;F8VUX3;F8VSA4;F8VRE9;F8VTT6;F8VVB7;F8VV53;Q6QEF8-4;Q6QEF8-3;Q6QEF8-2;J3QLV6;J3KSS5;Q6QEF8-5;Q6QEF8	Q9ULV4	Coronin-1C (Coronin-3) (hCRNN4)	CORO1C CRN2 CRNN4	yes	1.70992	0.00156211
Q9ULZ3-3;Q9ULZ3-2;Q9ULZ3;H3BP42	Q9ULZ3	Apoptosis-associated speck-like protein containing a CARD (hASC) (Caspase recruitment domain-containing protein 5) (PYD and CARD domain-containing protein) (Target of methylation-induced silencing 1)	PYCARD ASC CARD5 TMS1		2.96353	0.20891
Q9UM22;A4D1W8;C9JYS3;Q9UM22-2;D6RIH7	Q9UM22	Mammalian ependymin-related protein 1 (MERP-1) (Upregulated in colorectal cancer gene 1 protein)	EPDR1 MERP1 UCC1	yes	0.396029	0.0115737
Q9UMS4;F5GY56;F5H2I0;H0YGF3;H0YGZ5	Q9UMS4	Pre-mRNA-processing factor 19 (EC 6.3.2.-) (Nuclear matrix protein 200) (PRP19/PSO4 homolog) (hPso4) (Senescence evasion factor)	PRPF19 NMP200 PRP19 SNEV		1.37436	0.0117633
Q9UMX0-2;Q9UMX0;H0YDS0;Q9NRR5;Q9UHD9	Q9UMX0	Ubiquilin-1 (Protein linking IAP with cytoskeleton 1) (PLIC-1) (hPLIC-1)	UBQLN1 DA41 PLIC1		1.69268	NA
Q9UMX5	Q9UMX5	Neudesin (Cell immortalization-related protein 2) (Neuron-derived neurotrophic factor) (Secreted protein of unknown function) (SPUF protein)	NENF CIR2 SPUF	yes	0.643772	0.704782
Q9UMY4-2;Q9UMY4;F8W8K5	Q9UMY4	Sorting nexin-12	SNX12	yes	1.11469	0.516356
Q9UN86-2;Q9UN86;D6RAC7;D6RB17;D6RGJ4;D6RBM9;D6REX8;D6RBR0;D6RE13;D6RBW8	Q9UN86	Ras GTPase-activating protein-binding protein 2 (G3BP-2) (GAP SH3 domain-binding protein 2)	G3BP2 KIAA0660		2.90063	NA
Q9UNF0-2;Q9UNF0;B0QYG7;B0QYG8;H0Y923	Q9UNF0	Protein kinase C and casein kinase substrate in neurons protein 2 (Syndapin-2) (Syndapin-II)	PACSIN2	yes	1.216	0.431896
Q9UNH7;Q9UNH7-2;B4DJS7;G3V5X9;G3V2U1;H0YJF8;G3V4Z5	Q9UNH7	Sorting nexin-6 (TRAF4-associated factor 2) [Cleaved into: Sorting nexin-6, N-terminally processed]	SNX6	yes	#VALUE!	NA
Q9UNM6;Q9UNM6-2;J3KNQ3;H0YD73;E9PL38;E9PPD2;E9PQG3	Q9UNM6	26S proteasome non-ATPase regulatory subunit 13 (26S proteasome regulatory subunit RPN9) (26S proteasome regulatory subunit S11) (26S proteasome regulatory subunit p40.5)	PSMD13		1.53258	0.394739
Q9UNN5;B1ANM7;Q9UNN5-2;B4DEJ6;B3KT28	Q9UNN5	FAS-associated factor 1 (hFAF1) (UBX domain-containing protein 12) (UBX domain-containing protein 3A)	FAF1 UBXD12 UBXN3A CGI-03		1.95033	NA
Q9UNN8	Q9UNN8	Endothelial protein C receptor (Activated protein C receptor) (APC receptor) (Endothelial cell protein C receptor) (CD antigen CD201)	PROCR EPCR	yes	0.43403	0.000228551
Q9UNS2;Q9UNS2-2;H7C3P9;C9JLV5;J3QL22;J3QS85;J3KTQ1;J3QKR0;K7ES36	Q9UNS2	COP9 signalosome complex subunit 3 (SGN3) (Signalosome subunit 3) (JAB1-containing signalosome subunit 3)	COPS3 CSN3		1.29482	0.466899
Q9UNW1;Q9UNW1-4;Q9UNW1-3;Q9UNW1-2	Q9UNW1	Multiple inositol polyphosphate phosphatase 1 (EC 3.1.3.62) (2,3-bisphosphoglycerate 3-phosphatase) (2,3-BPG phosphatase) (EC 3.1.3.80) (Inositol (1,3,4,5)-tetrakisphosphate 3-phosphatase) (Ins(1,3,4,5)P(4) 3-phosphatase)	MINPP1 MIPP UNQ900/PRO1917	yes	0.409079	0.000182608
Q9UNZ2;Q9UNZ2-5;J3QK90;Q9UNZ2-4;F2Z2K0;Q9UNZ2-6	Q9UNZ2	NSFL1 cofactor p47 (UBX domain-containing protein 2C) (p97 cofactor p47)	NSFL1C UBXN2C		1.61334	0.0532668
Q9UPZ6	Q9UPZ6	Thrombospondin type-1 domain-containing protein 7A	THSD7A KIAA0960	yes	0.523481	0.00184477
Q9UQ35;Q9UQ35-2;I3L2L6;I3L3Q8	Q9UQ35	Serine/arginine repetitive matrix protein 2 (300 kDa nuclear matrix antigen) (Serine/arginine-rich splicing factor-related nuclear matrix protein of 300 kDa) (SR-related nuclear matrix protein of 300 kDa) (Ser/Arg-related nuclear matrix protein of 300 kDa) (Splicing coactivator subunit SRm300) (Tax-responsive enhancer element-binding protein 803) (TaxREB803)	SRRM2 KIAA0324 SRL300 SRM300 HSPC075		2.74098	0.0604953
Q9UQ80;F8VTY8;F8VRZ3;F8VR77;F8W0A3;H0YIN7;F8VZ69	Q9UQ80	Proliferation-associated protein 2G4 (Cell cycle protein p38-2G4 homolog) (hG4-1) (ErbB3-binding protein 1)	PA2G4 EBP1		2.98336	0
Q9Y224;H0YJB9;G3V4C6	Q9Y224	UPF0568 protein C14orf166 (CLE7 homolog) (CLE)	C14orf166 CGI-99		7.94904	0.360681
Q9Y230;B3KQ59;M0R0Y3;M0R0Z0;M0QXZ7;M0QXI6	Q9Y230	RuvB-like 2 (EC 3.6.4.12) (48 kDa TATA box-binding protein-interacting protein) (48 kDa TBP-interacting protein) (51 kDa erythrocyte cytosolic protein) (ECP-51) (INO80 complex subunit J) (Repressing pontin 52) (Reptin 52) (TIP49b) (TIP60-associated protein 54-beta) (TAP54-beta)	RUVBL2 INO80J TIP48 TIP49B CGI-46	yes	1.10724	0.406457
Q9Y237;Q9Y237-2;H0Y4T6;J3KMW3;H0Y8P6;Q9Y237-3;H0Y610	Q9Y237	Peptidyl-prolyl cis-trans isomerase NIMA-interacting 4 (EC 5.2.1.8) (Parvulin-14) (Par14) (hPar14) (Parvulin-17) (Par17) (hPar17) (Peptidyl-prolyl cis-trans isomerase Pin4) (PPIase Pin4) (Peptidyl-prolyl cis/trans isomerase EPVH) (hEPVH) (Rotamase Pin4)	PIN4	yes	1.71852	0.617306
Q9Y262-2;J3KN35;Q9Y262;B0QY89;B0QY90;C9JHP4;C9K0Q7;H7C3A0;H0Y7E6	Q9Y262	Eukaryotic translation initiation factor 3 subunit L (eIF3l) (Eukaryotic translation initiation factor 3 subunit 6-interacting protein) (Eukaryotic translation initiation factor 3 subunit E-interacting protein)	EIF3L EIF3EIP EIF3S6IP HSPC021 HSPC025 MSTP005		1.51477	0.00314112
Q9Y265;Q9Y265-2;E7ETR0;H7C4G5;J3QLR1;H7C4I3	Q9Y265	RuvB-like 1 (EC 3.6.4.12) (49 kDa TATA box-binding protein-interacting protein) (49 kDa TBP-interacting protein) (54 kDa erythrocyte cytosolic protein) (ECP-54) (INO80 complex subunit H) (Nuclear matrix protein 238) (NMP 238) (Pontin 52) (TIP49a) (TIP60-associated protein 54-alpha) (TAP54-alpha)	RUVBL1 INO80H NMP238 TIP49 TIP49A	yes	0.793041	0.0838406
Q9Y266	Q9Y266	Nuclear migration protein nudC (Nuclear distribution protein C homolog)	NUDC		1.58875	0.170367
Q9Y281;G3V5P4;F8WDN3;G3V2U0	Q9Y281	Cofilin-2 (Cofilin, muscle isoform)	CFL2		1.70277	0.0111026
Q9Y287;Q5W0A2	Q9Y287	Integral membrane protein 2B (Immature BRI2) (imBRI2) (Protein E25B) (Transmembrane protein BRI) (Bri) [Cleaved into: BRI2, membrane form (Mature BRI2) (mBRI2); BRI2 intracellular domain (BRI2 ICD); BRI2C, soluble form; Bri23 peptide (Bri2-23) (ABri23) (C-terminal peptide) (P23 peptide)]	ITM2B BRI BRI2	yes	0.482136	0.0374888
Q9Y2A9;M0R199	Q9Y2A9	N-acetyllactosaminide beta-1,3-N-acetylglucosaminyltransferase 3 (EC 2.4.1.149) (Beta-1,3-galactosyl-O-glycosyl-glycoprotein beta-1,3-N-acetylglucosaminyltransferase) (EC 2.4.1.146) (Beta-1,3-galactosyltransferase 8) (Beta-1,3-GalTase 8) (Beta3Gal-T8) (Beta3GalT8) (b3Gal-T8) (Beta-3-Gx-T8) (Core 1 extending beta-1,3-N-acetylglucosaminyltransferase) (Core1-beta3GlcNAcT) (Transmembrane protein 3) (…	B3GNT3 B3GALT8 TMEM3 UNQ637/PRO1266	yes	0.821111	0.476795
Q9Y2B0;F8VXJ7;F8W031;F8W1U5;Q9Y2B0-2;F8VP03;H0YIH9;F8W1K5;H0YI18	Q9Y2B0	Protein canopy homolog 2 (MIR-interacting saposin-like protein) (Putative secreted protein Zsig9) (Transmembrane protein 4)	CNPY2 MSAP TMEM4 ZSIG9 UNQ1943/PRO4426	yes	0.444857	0.0392613
Q9Y2V2;H3BSW7;H3BUY4;H3BPY5;H3BNU9;H3BTK3;I3L3X8	Q9Y2V2	Calcium-regulated heat stable protein 1 (Calcium-regulated heat-stable protein of 24 kDa) (CRHSP-24)	CARHSP1		0.837255	0.75418
Q9Y2W1	Q9Y2W1	Thyroid hormone receptor-associated protein 3 (Thyroid hormone receptor-associated protein complex 150 kDa component) (Trap150)	THRAP3 TRAP150		0.848967	0.636738
Q9Y2Z0-2;Q9Y2Z0;F5H5A9	Q9Y2Z0	Suppressor of G2 allele of SKP1 homolog (Protein 40-6-3) (Sgt1)	SUGT1		1.89484	NA
Q9Y316;Q9Y316-2;Q5R2V8;F8WCZ0;B5MCI6	Q9Y316	Protein MEMO1 (C21orf19-like protein) (Hepatitis C virus NS5A-transactivated protein 7) (HCV NS5A-transactivated protein 7) (Mediator of ErbB2-driven cell motility 1) (Mediator of cell motility 1) (Memo-1)	MEMO1 C2orf4 MEMO NS5ATP7 CGI-27		1.92017	0.00517781
Q9Y3A5;F8WE72;F8WCV5	Q9Y3A5	Ribosome maturation protein SBDS (Shwachman-Bodian-Diamond syndrome protein)	SBDS CGI-97		2.03132	NA
Q9Y3C6	Q9Y3C6	Peptidyl-prolyl cis-trans isomerase-like 1 (PPIase) (EC 5.2.1.8) (Rotamase PPIL1)	PPIL1 CYPL1 CGI-124 UNQ2425/PRO4984		1.04582	0.451672
Q9Y3C8	Q9Y3C8	Ubiquitin-fold modifier-conjugating enzyme 1 (Ufm1-conjugating enzyme 1)	UFC1 CGI-126 HSPC155		2.08764	0.0385049
Q9Y3F4;B4DNJ6;B0AZV0;H0YH33	Q9Y3F4	Serine-threonine kinase receptor-associated protein (MAP activator with WD repeats) (UNR-interacting protein) (WD-40 repeat protein PT-WD)	STRAP MAWD UNRIP		2.23663	0.000704266
Q9Y3I0;E7EQS9	Q9Y3I0	tRNA-splicing ligase RtcB homolog (EC 6.5.1.3)	RTCB C22orf28 HSPC117		#VALUE!	NA
Q9Y490;Q5TCU6;Q9Y4G6;H0YMT1	Q9Y490	Talin-1	TLN1 KIAA1027 TLN	yes	1.78354	6.99127e-09
Q9Y4E8-2;Q9Y4E8-3;E9PCQ3;Q9Y4E8;H7C189;Q13107-2;Q13107	Q9Y4E8	Ubiquitin carboxyl-terminal hydrolase 15 (EC 3.4.19.12) (Deubiquitinating enzyme 15) (Ubiquitin thioesterase 15) (Ubiquitin-specific-processing protease 15) (Unph-2) (Unph4)	USP15 KIAA0529		0.752626	NA
Q9Y4K0;H0YAP6;E5RHH3;E5RFY0;E5RI22;E5RJL2	Q9Y4K0	Lysyl oxidase homolog 2 (EC 1.4.3.13) (Lysyl oxidase-like protein 2) (Lysyl oxidase-related protein 2) (Lysyl oxidase-related protein WS9-14)	LOXL2	yes	0.573765	8.9483e-05
Q9Y4X5;H3BSK4;H3BNB9	Q9Y4X5	E3 ubiquitin-protein ligase ARIH1 (EC 6.3.2.-) (H7-AP2) (HHARI) (Monocyte protein 6) (MOP-6) (Protein ariadne-1 homolog) (ARI-1) (UbcH7-binding protein) (UbcM4-interacting protein) (Ubiquitin-conjugating enzyme E2-binding protein 1)	ARIH1 ARI MOP6 UBCH7BP HUSSY-27		1.62047	NA
Q9Y520-2;Q9Y520-3;Q9Y520-6;Q9Y520-4;E7EPN9;Q9Y520-5;Q9Y520;Q9Y520-7	Q9Y520	Protein PRRC2C (BAT2 domain-containing protein 1) (HBV X-transactivated gene 2 protein) (HBV XAg-transactivated protein 2) (HLA-B-associated transcript 2-like 2) (Proline-rich and coiled-coil-containing protein 2C)	PRRC2C BAT2D1 BAT2L2 KIAA1096 XTP2		4.05186	0.249749
Q9Y547;A6NIR2	Q9Y547	Intraflagellar transport protein 25 homolog (Heat shock protein beta-11) (Hspb11) (Placental protein 25) (PP25)	HSPB11 C1orf41 IFT25 HSPC034		1.19404	0.345419
Q9Y570;J3QT22;Q9Y570-2;Q9Y570-3;F5H2D4	Q9Y570	Protein phosphatase methylesterase 1 (PME-1) (EC 3.1.1.89)	PPME1 PME1 PP2593 PRO0750		1.50365	0.497797
Q9Y5B9;G3V5A4;G3V401;G3V2X0	Q9Y5B9	FACT complex subunit SPT16 (Chromatin-specific transcription elongation factor 140 kDa subunit) (FACT 140 kDa subunit) (FACTp140) (Facilitates chromatin transcription complex subunit SPT16) (hSPT16)	SUPT16H FACT140 FACTP140		0.712858	0.24953
Q9Y5J7;G3V2F3;G3V502	Q9Y5J7	Mitochondrial import inner membrane translocase subunit Tim9	TIMM9 TIM9 TIM9A TIMM9A	yes	1.19703	NA
Q9Y5L0;Q9Y5L0-1;C9J7E5;Q9Y5L0-5;Q9Y5L0-3;E9PFH4	Q9Y5L0	Transportin-3 (Importin-12) (Imp12) (Transportin-SR) (TRN-SR)	TNPO3 IPO12		2.36107	0.236403
Q9Y5S9;Q9Y5S9-2	Q9Y5S9	RNA-binding protein 8A (Binder of OVCA1-1) (BOV-1) (RNA-binding motif protein 8A) (RNA-binding protein Y14) (Ribonucleoprotein RBM8A)	RBM8A RBM8 HSPC114 MDS014		0.985497	0.975102
Q9Y5Z4;Q9Y5Z4-2;Q5THN1;C9IZA0	Q9Y5Z4	Heme-binding protein 2 (Placental protein 23) (PP23) (Protein SOUL)	HEBP2 C6orf34 SOUL		0.70526	0.545918
Q9Y617;Q9Y617-2	Q9Y617	Phosphoserine aminotransferase (EC 2.6.1.52) (Phosphohydroxythreonine aminotransferase) (PSAT)	PSAT1 PSA		1.90759	1.14428e-06
Q9Y624;B7Z5W1;B7Z941	Q9Y624	Junctional adhesion molecule A (JAM-A) (Junctional adhesion molecule 1) (JAM-1) (Platelet F11 receptor) (Platelet adhesion molecule 1) (PAM-1) (CD antigen CD321)	F11R JAM1 JCAM UNQ264/PRO301	yes	0.989136	0.966792
Q9Y678;H0Y8X7;D6RG17;F6X838	Q9Y678	Coatomer subunit gamma-1 (Gamma-1-coat protein) (Gamma-1-COP)	COPG1 COPG	yes	1.29806	0.645721
Q9Y696	Q9Y696	Chloride intracellular channel protein 4 (Intracellular chloride ion channel protein p64H1)	CLIC4	yes	1.22682	0.518414
Q9Y6N7-6;Q9Y6N7-5;Q9Y6N7-4;Q9Y6N7-3;Q9Y6N7;Q9Y6N7-2;H7C4Y7;F8WBR3;Q9HCK4-2;Q9HCK4;Q9HCK4-3;F8W703	Q9Y6N7	Roundabout homolog 1 (Deleted in U twenty twenty) (H-Robo-1)	ROBO1 DUTT1	yes	0.953362	0.796228
Q9Y6R7;M0QXZ1	Q9Y6R7	IgGFc-binding protein (Fcgamma-binding protein antigen) (FcgammaBP)	FCGBP	yes	0.367965	0

## Sheet: Upregulated_Secretome (p<0.05)
Gene name	log2FC	FC
CXCL8	4.18392	18.1755
CXCL5 ENA78 SCYB5	2.6773	6.39656
RAC1 TC25 MIG5	2.3441	5.07745
CXCL1 GRO GRO1 GROA MGSA SCYB1	2.10554	4.30357
PDLIM5 ENH L9	2.08619	4.24625
CDC42	1.91352	3.76726
EIF5A	1.90999	3.75806
CAPN2 CANPL2	1.89075	3.70828
LRRC59 PRO1855 (FGF)	1.8848	3.69301
CCL2 MCP1 SCYA2	1.84153	3.58389
YBX1 NSEP1 YB1	1.8321	3.56054
G3BP1 G3BP	1.76984	3.41015
MYOF FER1L3 KIAA1207	1.68758	3.22117
CAPNS1 CAPN4 CAPNS	1.50576	2.83975
CAP1 CAP	1.46831	2.76697
AK2 ADK2	1.46628	2.76308
TXN TRDX TRX TRX1	1.34843	2.54636
TMPO hCG_2015322	1.33298	2.51922
NAMPT PBEF PBEF1	1.30783	2.47569
NIT2 CUA002	1.2703	2.41212
GNB2L1 HLC7 PIG21	1.26046	2.39572
GLUD1 GLUD	1.21953	2.32871
NIT1	1.18224	2.2693
BASP1 NAP22	1.16742	2.2461
NA	1.15298	2.22372
NAA25 C12orf30 MDM20 NAP1	1.13366	2.19414
CFL1 CFL	1.07271	2.10337
CRK	1.0694	2.09856
FAM129B C9orf88	1.06588	2.09344
RAB14	1.06563	2.09308
LMNB1 LMN2 LMNB	1.05981	2.08466
VPS29 DC15 DC7 MDS007	1.05944	2.08412
KARS KIAA0070	1.02684	2.03756
PLAU	1.01781	2.02484
CHMP4B C20orf178 SHAX1	1.01573	2.02192
GOT2	0.998541	1.99798
VCL	0.989897	1.98604
RAB2A RAB2	0.984848	1.9791
COPB1 COPB MSTP026	0.979902	1.97233
PDXK C21orf124 C21orf97 PKH PNK PRED79	0.943361	1.923
UBA1 A1S9T UBE1	0.940101	1.91866
PFDN1	0.926588	1.90078
HSPA8 HSC70 HSP73 HSPA10	0.92034	1.89256
PSMD5 KIAA0072	0.904539	1.87195
SF3B1 SAP155	0.89979	1.86579
VPS35 MEM3 TCCCTA00141	0.887001	1.84933
PARK7	0.875736	1.83494
ACTN1	0.855171	1.80897
HSP90AA1 HSP90A HSPC1 HSPCA	0.842708	1.79341
LGALS1	0.837536	1.787
TLN1 KIAA1027 TLN	0.834746	1.78354
ALCAM MEMD	0.822114	1.76799
APOA1BP AIBP YJEFN1	0.812705	1.7565
DPYSL2 CRMP2 ULIP2	0.806036	1.7484
GDI2 RABGDIB	0.797258	1.73779
CORO1C CRN2 CRNN4	0.773927	1.70992
SUMO1 SMT3C SMT3H3 UBL1 OK/SW-cl.43	0.762504	1.69643
RPLP2 D11S2243E RPP2	0.752863	1.68513
SLC9A3R1 NHERF NHERF1	0.742673	1.67327
ARCN1 COPD	0.738052	1.66792
VASP	0.736965	1.66667
NAA15 GA19 NARG1 NATH TBDN100	0.727073	1.65528
ENO1 ENO1L1 MBPB1 MPB1	0.701259	1.62592
GARS	0.68964	1.61288
GPI	0.687243	1.6102
AKR1B10 AKR1B11	0.666068	1.58674
EZR VIL2	0.658304	1.57823
LAMC2 LAMB2T LAMNB2	0.620841	1.53777
CLIC1 G6 NCC27	0.619246	1.53607
COTL1 CLP	0.597883	1.51349
FLNA FLN FLN1	0.571292	1.48585
RNPEP APB	0.543196	1.4572
PTRF FKSG13	0.529894	1.44382
UCHL1	0.495289	1.4096
CTTN EMS1	0.473952	1.38891
SPTAN1 NEAS SPTA2	0.430594	1.34779
MSN	0.351319	1.27573
SPTBN1 SPTB2	0.303311	1.23397
